# Supplementary material for: Dimeth­yl(3-oxo-3-phenyl­prop­yl)aza­nium tetra­chloridoferrate(III)
Source: Acta Crystallogr Sect E Struct Rep Online. 2012 Apr 28;68(Pt 5):m709. doi: 10.1107/S1600536812018600 (PMC3344424; doi:10.1107/S1600536812018600)
Supplement: Supplementary file 2 [file e-68-0m709-Isup2.hkl]

# 
# h,k,l, Fc-squared, Fo-squared, sigma(Fo-squared) and status flag 
# 
data_I
_shelx_title ' 2 IN P21/c' 
_shelx_refln_list_code          4 
_shelx_F_calc_maximum      257.91 
_exptl_crystal_F_000       764.00 
_reflns_d_resolution_high  0.8107 
 
loop_ 
 _symmetry_equiv_pos_as_xyz 
 'x, y, z' 
 '-x, y+1/2, -z+1/2' 
 '-x, -y, -z' 
 'x, -y-1/2, z-1/2' 
 
_cell_length_a     6.3166 
_cell_length_b    15.1490 
_cell_length_c    17.2930 
_cell_angle_alpha  90.000 
_cell_angle_beta   92.550 
_cell_angle_gamma  90.000 
 
_shelx_F_squared_multiplier     1.000 
 
loop_ 
 _refln_index_h 
 _refln_index_k 
 _refln_index_l 
 _refln_F_squared_calc 
 _refln_F_squared_meas 
 _refln_F_squared_sigma 
 _refln_observed_status 
   1   0   0       46.63       39.93      2.11 o 
   2   0   0    30924.39    32678.20    599.19 o 
   3   0   0      772.61      671.96     35.80 o 
   4   0   0      477.57      401.99     24.58 o 
   5   0   0       13.98        0.00     13.80 o 
   6   0   0      881.15      897.23     59.89 o 
   7   0   0       80.45       69.20     31.93 o 
   1   1   0     2963.02     3806.88     67.32 o 
   2   1   0     7669.80     7819.68    117.14 o 
   3   1   0     3418.50     3468.06     62.90 o 
   4   1   0        4.05       12.71     10.59 o 
   5   1   0      187.16      171.65     14.98 o 
   6   1   0      157.08      176.42     19.57 o 
   7   1   0       45.86       21.26     18.94 o 
   1   2   0       27.67       51.31      2.08 o 
   2   2   0       57.55       32.75      8.27 o 
   3   2   0      606.79      528.56     14.69 o 
   4   2   0        8.82       25.04      9.29 o 
   5   2   0      104.40      128.10     12.60 o 
   6   2   0        3.66       22.02     14.47 o 
   7   2   0        5.10       11.81     17.20 o 
   1   3   0     3427.51     3801.83     37.14 o 
   2   3   0       10.66        9.07      5.57 o 
   3   3   0     1717.49     1960.22     35.91 o 
   4   3   0      721.70      785.82     22.37 o 
   5   3   0      328.76      293.84     16.90 o 
   6   3   0      533.05      493.88     67.72 o 
   7   3   0        2.59        0.00     21.09 o 
   0   4   0    15582.58    16292.48    334.92 o 
   1   4   0     7262.00     6665.64     81.23 o 
   2   4   0       12.69       19.97     11.06 o 
   3   4   0    13980.59    13333.55    181.40 o 
   4   4   0     1189.14     1318.81     42.55 o 
   5   4   0     1826.51     1703.09     67.81 o 
   6   4   0      130.85      130.38     29.33 o 
   7   4   0        3.58        0.00     19.04 o 
   1   5   0     2662.79     2327.49     33.84 o 
   2   5   0     2847.87     3205.45     99.47 o 
   3   5   0      167.80      149.81     17.10 o 
   4   5   0       58.59      100.08     19.84 o 
   5   5   0       41.58       46.11     12.21 o 
   6   5   0      260.95      379.75     38.01 o 
   7   5   0        3.12       32.64     34.91 o 
   0   6   0     4757.08     5017.10    119.92 o 
   1   6   0       18.34       11.88      4.52 o 
   2   6   0       58.88       37.09     12.33 o 
   3   6   0      385.01      485.80     47.67 o 
   4   6   0       81.94      126.87     19.88 o 
   5   6   0       21.98       12.51     13.95 o 
   6   6   0       23.76        0.00     14.51 o 
   7   6   0        4.55       62.28     26.92 o 
   1   7   0      291.00      397.37     11.53 o 
   2   7   0     1752.46     1495.96     31.96 o 
   3   7   0      954.97      900.41     42.69 o 
   4   7   0       58.32       54.07     16.48 o 
   5   7   0       76.97      132.87     22.72 o 
   6   7   0       75.35       65.94     24.19 o 
   7   7   0       19.08        0.00     22.47 o 
   0   8   0    18363.81    18784.74    456.48 o 
   1   8   0     2490.62     2400.49     45.82 o 
   2   8   0     2233.46     2267.97     51.67 o 
   3   8   0      526.24      504.81     35.33 o 
   4   8   0        2.16       15.40     14.46 o 
   5   8   0        0.30        2.11     19.65 o 
   6   8   0      294.81      344.37     39.02 o 
   7   8   0       54.70      109.67     32.70 o 
   1   9   0      482.07      421.16     15.42 o 
   2   9   0      342.47      368.72     15.60 o 
   3   9   0      844.13      693.81     39.63 o 
   4   9   0      169.15      163.82     23.59 o 
   5   9   0       10.36       24.46     17.80 o 
   6   9   0       19.44        7.79     18.15 o 
   0  10   0      500.89      398.12     24.12 o 
   1  10   0      151.23      159.82     13.43 o 
   2  10   0      110.82       87.89     14.05 o 
   3  10   0      228.69      271.95     31.63 o 
   4  10   0       43.77       52.53     17.34 o 
   5  10   0        4.85        1.45     23.11 o 
   6  10   0       23.80       26.26     20.97 o 
   1  11   0      497.70      508.58     19.41 o 
   2  11   0       13.72       24.16     18.45 o 
   3  11   0      383.94      399.70     36.16 o 
   4  11   0      177.38      198.61     26.62 o 
   5  11   0      154.80      186.66     32.55 o 
   6  11   0      124.23      144.32     37.22 o 
   0  12   0      156.26      125.37     43.78 o 
   1  12   0       17.51        6.65      7.78 o 
   2  12   0        1.92       20.90     18.77 o 
   3  12   0      842.51      841.28     57.47 o 
   4  12   0      241.73      311.43     34.37 o 
   5  12   0       57.17       23.38     20.37 o 
   1  13   0       84.26       99.99     33.50 o 
   2  13   0      168.36      172.03     26.44 o 
   3  13   0       35.15       33.26     21.21 o 
   4  13   0        7.98        0.00     16.19 o 
   5  13   0       29.20       40.37     23.66 o 
   0  14   0      108.25      136.52     26.34 o 
   1  14   0      238.10      159.38     41.22 o 
   2  14   0        5.29       24.07     20.60 o 
   3  14   0      170.50      150.81     25.70 o 
   4  14   0       21.26       28.60     21.35 o 
   5  14   0       26.81       29.42     25.69 o 
   1  15   0      219.92      252.04     28.47 o 
   2  15   0      142.82      138.30     37.98 o 
   3  15   0       28.61       15.31     22.61 o 
   4  15   0       12.10        7.46     19.16 o 
   0  16   0      255.13      246.55     53.66 o 
   1  16   0       60.71      115.98     26.25 o 
   2  16   0       12.26       16.24     22.41 o 
   3  16   0       88.77       37.13     21.22 o 
   4  16   0        0.74        0.00     22.01 o 
   1  17   0        7.12       10.79     16.47 o 
   2  17   0        0.87        6.94     20.13 o 
   3  17   0        3.54       18.62     19.85 o 
   0  18   0       93.63       94.06     36.63 o 
   1  18   0       16.14        0.00     19.47 o 
   2  18   0        8.25       27.76     23.35 o 
  -7   1   1        8.40        7.65     22.51 o 
  -6   1   1      352.74      363.45     24.60 o 
  -5   1   1       77.91       49.56     10.74 o 
  -4   1   1      144.28      126.59     10.47 o 
  -3   1   1     2485.17     2226.47     43.18 o 
  -2   1   1        3.24       43.51      7.72 o 
  -1   1   1      747.27      547.21      8.49 o 
   1   1   1    18680.00    19668.13    169.64 o 
   2   1   1    18273.21    19067.18    281.62 o 
   3   1   1      193.59      333.65     18.60 o 
   4   1   1        6.34       14.14      8.32 o 
   5   1   1      611.83      562.69     29.91 o 
   6   1   1       13.10       23.82     11.95 o 
   7   1   1       26.72       34.82     17.96 o 
  -7   2   1      123.45       99.91     24.15 o 
  -6   2   1      100.09       77.69     23.91 o 
  -5   2   1      662.17      658.72     32.38 o 
  -4   2   1      197.17      196.59     12.59 o 
  -3   2   1      126.99      148.70     10.89 o 
  -2   2   1     7938.98     8896.26    107.99 o 
  -1   2   1    12904.79    13095.35     72.89 o 
   1   2   1      169.44      147.78      6.23 o 
   2   2   1     2716.10     2275.70     35.12 o 
   3   2   1     6221.87     6498.73    124.62 o 
   4   2   1      528.37      538.36     25.87 o 
   5   2   1       23.09       53.20     11.34 o 
   6   2   1      396.43      410.54     30.49 o 
   7   2   1        8.21        0.00     16.17 o 
  -7   3   1        9.01       22.07     21.65 o 
  -6   3   1      360.18      388.94     38.54 o 
  -5   3   1        1.55        0.20     11.09 o 
  -4   3   1       10.58        2.93      4.83 o 
  -3   3   1     3786.10     3956.45     62.36 o 
  -2   3   1      152.44      157.37      8.81 o 
  -1   3   1      905.13     1011.01     12.28 o 
   0   3   1     5853.42     5954.30    173.37 o 
   1   3   1     4253.23     4112.48     90.49 o 
   2   3   1     7875.58     7946.78    102.59 o 
   3   3   1      797.66      731.59     23.27 o 
   4   3   1      189.13      170.55     10.71 o 
   5   3   1      378.87      332.58     18.00 o 
   6   3   1      111.39      147.49     26.99 o 
   7   3   1        0.17        5.19     17.03 o 
  -7   4   1        1.15        2.99     17.83 o 
  -6   4   1        3.56       12.10     17.41 o 
  -5   4   1      169.15      202.27     18.79 o 
  -4   4   1       98.35       95.00     11.35 o 
  -3   4   1     3102.04     3306.66     70.41 o 
  -2   4   1      160.87      142.87      5.53 o 
  -1   4   1     2021.53     1664.41     21.41 o 
   0   4   1      518.71      718.32     14.62 o 
   1   4   1     2263.15     2593.13     31.39 o 
   2   4   1      381.52      348.06     10.53 o 
   3   4   1       47.13       71.25     12.33 o 
   4   4   1       15.28       15.53      6.49 o 
   5   4   1       46.76       74.88     24.29 o 
   6   4   1       23.02       38.71     19.56 o 
   7   4   1        2.87       13.39     20.93 o 
  -7   5   1        9.78        0.00     19.49 o 
  -6   5   1      547.17      484.54     46.01 o 
  -5   5   1      225.98      190.65     20.50 o 
  -4   5   1      433.02      394.31     32.04 o 
  -3   5   1     1305.82     1255.55     29.39 o 
  -2   5   1      870.07     1010.52     32.84 o 
  -1   5   1     1455.11     1232.64     20.48 o 
   0   5   1     2831.70     3216.64     47.61 o 
   1   5   1      614.68      507.85     12.54 o 
   2   5   1      207.74      157.55      7.48 o 
   3   5   1        0.58        2.09     10.73 o 
   4   5   1     1056.80     1116.20     36.40 o 
   5   5   1      693.01      642.78     30.96 o 
   6   5   1      301.02      292.08     35.72 o 
   7   5   1        1.10       50.07     33.70 o 
  -7   6   1       34.59       23.01     20.89 o 
  -6   6   1       42.94       68.98     23.26 o 
  -5   6   1      690.07      628.39     51.11 o 
  -4   6   1      308.24      328.22     32.78 o 
  -3   6   1     1851.58     1882.12     66.90 o 
  -2   6   1     1301.68     1436.09     45.77 o 
  -1   6   1     1562.46     1409.10     22.69 o 
   0   6   1     4951.69     4955.65     77.63 o 
   1   6   1     2070.14     2260.46     35.88 o 
   2   6   1      570.85      542.21     27.96 o 
   3   6   1     6448.90     6248.76    142.12 o 
   4   6   1      369.17      371.26     27.27 o 
   5   6   1      192.12      229.30     28.45 o 
   6   6   1      265.00      300.08     38.99 o 
   7   6   1        4.15        0.00     21.91 o 
  -7   7   1        2.54       38.74     26.07 o 
  -6   7   1      134.12      142.43     28.58 o 
  -5   7   1        5.03       16.16     15.63 o 
  -4   7   1       58.38      106.79     20.05 o 
  -3   7   1      464.49      460.23     29.21 o 
  -2   7   1        6.71        4.55      3.35 o 
  -1   7   1      269.18      342.19     19.52 o 
   0   7   1       50.39       40.96      7.39 o 
   1   7   1     5382.14     5606.26     89.58 o 
   2   7   1     2405.32     2345.70     50.58 o 
   3   7   1        1.56       28.05     16.41 o 
   4   7   1       37.06       25.66     17.17 o 
   5   7   1      214.81      252.26     29.52 o 
   6   7   1        3.00       37.90     27.51 o 
   7   7   1        2.38       35.20     28.83 o 
  -7   8   1        0.66       24.62     23.04 o 
  -6   8   1        8.22       10.79     17.44 o 
  -5   8   1        6.73       23.85     16.86 o 
  -4   8   1       15.54       31.76     16.16 o 
  -3   8   1       21.30       22.29     12.84 o 
  -2   8   1     1034.19     1054.48     63.11 o 
  -1   8   1      408.43      588.47     17.04 o 
   0   8   1      958.03      759.19     21.69 o 
   1   8   1      167.75      140.02      9.70 o 
   2   8   1      632.14      718.80     44.67 o 
   3   8   1       28.30       31.11     12.25 o 
   4   8   1      386.42      452.45     37.12 o 
   5   8   1        0.40       13.62     16.00 o 
   6   8   1       79.76       95.98     27.12 o 
   7   8   1        8.61        0.00     23.39 o 
  -6   9   1      107.75      128.66     33.01 o 
  -5   9   1        0.68       46.15     25.32 o 
  -4   9   1        0.75       22.03     17.62 o 
  -3   9   1      426.24      402.71     30.95 o 
  -2   9   1     1210.31     1203.26     33.66 o 
  -1   9   1      668.90      590.67     18.42 o 
   0   9   1      718.86      658.67     21.26 o 
   1   9   1     1564.02     1628.90     36.78 o 
   2   9   1      754.20      680.99     23.23 o 
   3   9   1      789.68      733.33     49.24 o 
   4   9   1      128.75      223.69     28.29 o 
   5   9   1       68.61       76.72     21.20 o 
   6   9   1        0.77       49.06     23.84 o 
  -6  10   1       31.15       23.30     20.84 o 
  -5  10   1      119.78      197.88     31.05 o 
  -4  10   1       12.00       51.06     22.11 o 
  -3  10   1     1403.14     1479.87     68.34 o 
  -2  10   1     2376.61     2122.33     84.27 o 
  -1  10   1      692.86      618.95     19.76 o 
   0  10   1     2868.02     2778.65     64.81 o 
   1  10   1       22.06        8.98      7.95 o 
   2  10   1       25.43       47.40      9.20 o 
   3  10   1      267.89      225.19     26.69 o 
   4  10   1       27.59       39.23     33.57 o 
   5  10   1        5.47        0.74     14.58 o 
   6  10   1      266.56      328.05     43.46 o 
  -6  11   1       19.45       98.50     36.46 o 
  -5  11   1       18.19       28.87     21.76 o 
  -4  11   1        1.61       25.05     18.27 o 
  -3  11   1      289.77      338.68     32.56 o 
  -2  11   1      295.56      241.70     26.28 o 
  -1  11   1        0.36        4.67      9.70 o 
   0  11   1      181.58      154.13     12.34 o 
   1  11   1      623.41      594.06     23.40 o 
   2  11   1       62.68       88.10     11.57 o 
   3  11   1       58.21       64.68     19.21 o 
   4  11   1       26.67       19.71     23.02 o 
   5  11   1       26.02       39.25     22.92 o 
   6  11   1        0.02        0.00     20.76 o 
  -5  12   1      110.55      128.11     28.01 o 
  -4  12   1      144.11      188.83     30.22 o 
  -3  12   1      168.75      171.45     25.79 o 
  -2  12   1       15.91       12.17     12.05 o 
  -1  12   1      153.12      158.03     12.18 o 
   0  12   1       19.44       14.74      8.15 o 
   1  12   1      197.63      230.31     16.39 o 
   2  12   1      319.71      270.73     18.88 o 
   3  12   1       38.65       76.53     31.73 o 
   4  12   1       40.19       84.02     21.50 o 
   5  12   1        4.85        8.25     14.85 o 
  -5  13   1       16.23       39.10     25.96 o 
  -4  13   1       35.14        0.00     18.82 o 
  -3  13   1      225.08      236.41     29.72 o 
  -2  13   1      242.86      320.81     31.32 o 
  -1  13   1       34.54        4.59      8.78 o 
   0  13   1       43.09       11.38     13.10 o 
   1  13   1      217.48      195.58     24.35 o 
   2  13   1       23.26       19.79     14.30 o 
   3  13   1       25.63        0.00     17.63 o 
   4  13   1      167.86      132.88     27.31 o 
   5  13   1      150.05      207.74     37.00 o 
  -5  14   1       48.42       68.42     31.99 o 
  -4  14   1       51.26      104.36     35.86 o 
  -3  14   1      226.31      275.97     33.80 o 
  -2  14   1       43.65       61.65     20.63 o 
  -1  14   1       19.81       16.79     14.56 o 
   0  14   1      506.79      514.14     28.17 o 
   1  14   1       31.23       18.02     16.87 o 
   2  14   1       25.82        0.77     20.63 o 
   3  14   1      404.14      426.03     42.34 o 
   4  14   1       44.86       27.07     22.75 o 
   5  14   1        4.91       56.17     45.23 o 
  -4  15   1        1.76        0.00     23.26 o 
  -3  15   1        6.92       30.06     21.43 o 
  -2  15   1       24.42       17.17     21.72 o 
  -1  15   1        0.98        8.87     16.47 o 
   0  15   1       43.47       19.66     11.01 o 
   1  15   1       45.08       29.48     16.54 o 
   2  15   1        2.85        0.00     15.80 o 
   3  15   1        7.88        3.14     16.18 o 
   4  15   1       23.28       47.65     31.20 o 
  -4  16   1        3.37       20.94     25.18 o 
  -3  16   1       20.63       31.55     20.70 o 
  -2  16   1       21.03       48.82     29.34 o 
  -1  16   1       27.08       68.41     23.16 o 
   0  16   1      143.35      164.57     24.52 o 
   1  16   1       46.74       67.72     32.95 o 
   2  16   1        1.89       69.17     35.98 o 
   3  16   1       11.20       14.79     19.19 o 
  -3  17   1       41.69       41.98     22.50 o 
  -2  17   1       36.41       75.39     22.30 o 
  -1  17   1       29.70       43.58     21.44 o 
   0  17   1       49.42       17.14     15.54 o 
   1  17   1       52.58       76.83     25.12 o 
   2  17   1      131.97      136.54     26.71 o 
   3  17   1        0.09        0.00     19.62 o 
  -2  18   1       10.59        0.00     17.79 o 
  -1  18   1       10.89       22.65     24.77 o 
   0  18   1       77.50       93.56     23.86 o 
   1  18   1        2.02        0.00     19.25 o 
   2  18   1       16.18       41.93     26.25 o 
  -7   0   2      196.56      221.98     51.54 o 
  -6   0   2       29.35       81.02     28.89 o 
  -5   0   2      117.60      138.88     19.79 o 
  -4   0   2      293.13      318.92     23.65 o 
  -3   0   2     2588.93     2824.71     77.00 o 
  -2   0   2    21977.36    23518.56    448.65 o 
  -1   0   2    14879.75    14147.44    184.10 o 
   1   0   2     2296.89     2755.18     96.43 o 
   2   0   2      936.11      880.87     54.24 o 
   3   0   2     4791.23     5198.35    135.07 o 
   4   0   2      416.03      470.80     29.03 o 
   5   0   2      238.48      212.51     24.00 o 
   6   0   2     1717.28     1821.23     97.80 o 
   7   0   2       14.42      113.66     62.88 o 
  -7   1   2        1.69        0.00     18.46 o 
  -6   1   2      274.68      293.64     24.01 o 
  -5   1   2       12.03        0.78     12.85 o 
  -4   1   2        7.26        9.69      7.16 o 
  -3   1   2     3455.88     3642.46     65.82 o 
  -2   1   2       31.32       28.54      4.24 o 
  -1   1   2     3891.25     4242.89     59.67 o 
   1   1   2    14010.06    14391.28    196.05 o 
   2   1   2     1898.52     2131.54    101.90 o 
   3   1   2      563.24      632.99     35.89 o 
   4   1   2      394.19      382.82     25.98 o 
   5   1   2      420.18      442.43     23.10 o 
   6   1   2       87.09      131.06     28.07 o 
   7   1   2       92.16      107.61     24.56 o 
  -7   2   2        1.76       13.98     15.38 o 
  -6   2   2       50.43       22.43     14.23 o 
  -5   2   2        0.16        1.38     12.07 o 
  -4   2   2        6.93        5.34      5.52 o 
  -3   2   2       61.78       73.40      7.93 o 
  -2   2   2      127.73       85.19      7.02 o 
  -1   2   2      364.30      394.02      7.97 o 
   0   2   2       23.80       24.96      3.26 o 
   1   2   2      497.06      525.54     17.19 o 
   2   2   2       36.47       57.09      4.84 o 
   3   2   2       75.19       90.74      8.52 o 
   4   2   2        8.19       31.36     11.60 o 
   5   2   2      218.34      244.11     30.94 o 
   6   2   2       35.93       38.70     12.80 o 
   7   2   2        4.67        0.99     13.07 o 
  -7   3   2       24.95       51.25     21.94 o 
  -6   3   2     1038.90     1042.26     51.68 o 
  -5   3   2        0.10        7.52      9.85 o 
  -4   3   2      290.66      373.77     14.12 o 
  -3   3   2     2160.69     2402.12     61.11 o 
  -1   3   2       97.39      127.25      6.63 o 
   0   3   2    15158.92    14456.16    360.84 o 
   1   3   2      641.22      660.41     12.80 o 
   2   3   2      623.15      777.56     18.17 o 
   3   3   2     3478.54     4230.77     78.17 o 
   4   3   2     1447.02     1239.52     33.68 o 
   5   3   2     1278.99     1365.85     97.64 o 
   6   3   2        9.22        6.11     10.87 o 
   7   3   2        0.17       10.07     19.93 o 
  -7   4   2        0.32        0.00     20.73 o 
  -6   4   2       90.68       66.22     18.56 o 
  -5   4   2     1604.80     1618.94     58.80 o 
  -4   4   2     2796.61     2715.29     74.23 o 
  -3   4   2     3034.90     3272.82     70.27 o 
  -2   4   2        6.01       12.82      6.69 o 
  -1   4   2     3512.21     3470.49     44.90 o 
   0   4   2     1788.24     2368.08     39.04 o 
   1   4   2    18629.47    18045.88    236.26 o 
   2   4   2    17063.66    16898.41    238.07 o 
   3   4   2    12863.68    12817.03    214.11 o 
   4   4   2      461.82      421.90     16.53 o 
   5   4   2      114.93       90.33     15.52 o 
   6   4   2      361.91      356.31     29.23 o 
   7   4   2        2.86       87.76     36.03 o 
  -7   5   2       14.79       29.07     19.74 o 
  -6   5   2      415.45      341.37     38.48 o 
  -5   5   2       38.81       39.46     11.26 o 
  -4   5   2       43.91       72.20     10.78 o 
  -3   5   2      155.38      174.30     12.05 o 
  -2   5   2       61.05      142.05     13.22 o 
  -1   5   2     1834.93     1466.09     22.69 o 
   0   5   2     3443.60     3774.79     75.43 o 
   1   5   2      936.60      977.84     18.64 o 
   2   5   2      271.01      268.38      8.43 o 
   3   5   2      335.75      305.18     20.06 o 
   4   5   2     1400.37     1367.34     44.83 o 
   5   5   2      801.11      772.32     38.51 o 
   6   5   2        1.48        0.00     17.71 o 
   7   5   2        1.57        1.36     17.30 o 
  -7   6   2        0.93       43.18     23.00 o 
  -6   6   2       70.28      135.55     28.57 o 
  -5   6   2       24.43       25.43     16.97 o 
  -4   6   2       52.16       94.10     18.83 o 
  -3   6   2      156.88      186.14     30.33 o 
  -2   6   2      300.46      179.28     11.74 o 
  -1   6   2      882.69      543.78     23.74 o 
   0   6   2      427.80      601.51     15.27 o 
   1   6   2      140.62      162.79      9.56 o 
   2   6   2       16.18        0.00      6.95 o 
   3   6   2       33.39       60.69     14.75 o 
   4   6   2       35.71       40.33      8.39 o 
   5   6   2       20.88        2.86     12.69 o 
   6   6   2        9.52       21.87     19.80 o 
   7   6   2        1.74       21.14     22.58 o 
  -7   7   2        0.38        8.94     44.27 o 
  -6   7   2      329.07      294.30     40.13 o 
  -5   7   2       87.86      104.54     26.87 o 
  -4   7   2        3.66       20.85     16.58 o 
  -3   7   2     3305.15     3129.79    105.62 o 
  -2   7   2        2.33        3.44      6.41 o 
  -1   7   2     2054.43     1952.35     35.59 o 
   0   7   2    10088.10    10258.26    169.09 o 
   1   7   2     1647.91     1675.58     55.46 o 
   2   7   2     1841.84     1966.50     46.07 o 
   3   7   2      344.84      323.08     24.80 o 
   4   7   2        2.41        0.00     11.17 o 
   5   7   2       96.29      142.54     28.75 o 
   6   7   2       46.05       74.12     57.62 o 
   7   7   2       42.96       99.12     43.81 o 
  -7   8   2       59.85        7.46     19.96 o 
  -6   8   2        9.79       26.88     19.55 o 
  -5   8   2      147.94      149.34     32.39 o 
  -4   8   2        1.51       49.48     17.15 o 
  -3   8   2       64.11      154.93     20.18 o 
  -2   8   2     3717.41     3510.36     74.28 o 
  -1   8   2     3912.66     3611.63     66.28 o 
   0   8   2     4584.72     4691.42     88.82 o 
   1   8   2       13.88       44.18     12.75 o 
   2   8   2       22.01       17.09      9.19 o 
   3   8   2      688.33      694.10     41.16 o 
   4   8   2      119.46      152.16     22.94 o 
   5   8   2        9.05       22.19     18.36 o 
   6   8   2      622.68      608.45     55.58 o 
  -6   9   2      107.88      132.62     29.34 o 
  -5   9   2        5.37        1.11     17.40 o 
  -4   9   2       13.35       15.09     15.80 o 
  -3   9   2      255.72      221.44     22.89 o 
  -2   9   2        2.01       15.08     11.35 o 
  -1   9   2       73.84       88.77     20.66 o 
   0   9   2     1324.08     1206.23     31.93 o 
   1   9   2      155.05      143.95      9.92 o 
   2   9   2      221.82      206.28     15.65 o 
   3   9   2      493.32      489.60     39.39 o 
   4   9   2        2.34        0.00     16.94 o 
   5   9   2      186.56      193.29     31.00 o 
   6   9   2        5.30       46.50     25.43 o 
  -6  10   2       14.36        0.00     16.40 o 
  -5  10   2        1.34        0.00     20.58 o 
  -4  10   2        3.69        0.00     15.92 o 
  -3  10   2      318.07      305.17     34.50 o 
  -2  10   2       38.03       51.22      8.31 o 
  -1  10   2      258.04      231.74     20.30 o 
   0  10   2      394.18      380.90     19.47 o 
   1  10   2       85.54       96.15     10.45 o 
   2  10   2      384.33      280.55     16.84 o 
   3  10   2        4.16       10.14     11.59 o 
   4  10   2       36.70       39.86     17.78 o 
   5  10   2        2.11        2.39     24.85 o 
   6  10   2       48.81       40.49     24.09 o 
  -6  11   2      176.02      177.42     38.76 o 
  -5  11   2       28.67       42.89     27.60 o 
  -4  11   2       17.26       19.42     15.52 o 
  -3  11   2     1119.37     1134.03     60.10 o 
  -2  11   2      131.92      128.47     21.13 o 
  -1  11   2      442.93      522.12     19.46 o 
   0  11   2     1554.38     1682.86     47.40 o 
   1  11   2       35.75       23.63     12.47 o 
   2  11   2      214.97      265.34     17.77 o 
   3  11   2      781.95      818.74     54.08 o 
   4  11   2       91.08       94.95     21.69 o 
   5  11   2      199.01      216.82     33.22 o 
   6  11   2        0.12        0.00     31.23 o 
  -5  12   2      208.93      250.21     36.58 o 
  -4  12   2      247.45      302.94     46.90 o 
  -3  12   2      352.02      382.59     34.58 o 
  -2  12   2      150.84      132.41     19.76 o 
  -1  12   2      124.06      100.00     11.77 o 
   0  12   2      190.61      201.47     15.13 o 
   1  12   2      599.63      567.40     26.30 o 
   2  12   2     1179.70     1136.35     44.04 o 
   3  12   2      524.93      479.68     36.67 o 
   4  12   2        0.98        0.00     18.39 o 
   5  12   2        5.37       35.44     22.95 o 
  -5  13   2        7.41        0.00     19.08 o 
  -4  13   2        1.00       29.71     21.60 o 
  -3  13   2       15.36       37.04     18.06 o 
  -2  13   2        3.60        0.00     12.90 o 
  -1  13   2       26.16       51.31     14.66 o 
   0  13   2      337.99      374.44     22.09 o 
   1  13   2       26.86       10.68      8.14 o 
   2  13   2       58.11       82.23     14.71 o 
   3  13   2        2.58        8.33     15.52 o 
   4  13   2        0.53        0.00     18.21 o 
   5  13   2       33.33       41.89     24.92 o 
  -5  14   2       24.67       48.97     36.10 o 
  -4  14   2       40.88       33.34     25.53 o 
  -3  14   2        8.17        4.97     16.43 o 
  -2  14   2        5.83        1.44     13.67 o 
  -1  14   2        0.14        0.00      9.82 o 
   0  14   2       24.85       46.25     14.31 o 
   1  14   2       93.70      101.68     16.91 o 
   2  14   2       18.37       38.14     17.05 o 
   3  14   2      178.38      189.83     28.32 o 
   4  14   2        4.93       15.48     19.09 o 
   5  14   2        2.36        8.94     20.62 o 
  -4  15   2        2.64       12.59     19.46 o 
  -3  15   2      223.00      209.00     32.70 o 
  -2  15   2        1.34        0.00     17.74 o 
  -1  15   2        9.19        0.00     11.80 o 
   0  15   2      128.38      165.46     21.62 o 
   1  15   2      142.46      132.75     23.87 o 
   2  15   2      158.92      201.16     29.06 o 
   3  15   2       21.97       34.90     21.88 o 
   4  15   2       12.56       17.17     21.98 o 
  -3  16   2        0.31       19.55     18.87 o 
  -2  16   2      100.97      164.19     28.14 o 
  -1  16   2      175.99      164.51     40.34 o 
   0  16   2      118.72      124.61     30.36 o 
   1  16   2       11.94       17.78     14.91 o 
   2  16   2       23.22        6.65     21.08 o 
   3  16   2       60.75       35.69     21.43 o 
  -3  17   2        2.79       39.42     29.13 o 
  -2  17   2       11.09       18.79     18.79 o 
  -1  17   2        1.64        0.00     15.10 o 
   0  17   2        8.69       47.37     20.97 o 
   1  17   2        2.22        2.43     15.04 o 
   2  17   2        0.00       24.99     21.96 o 
   3  17   2       20.61       67.73     47.98 o 
  -1  18   2       30.48       14.57     23.50 o 
   0  18   2       29.19      106.32     31.96 o 
   1  18   2        0.42        0.00     22.85 o 
  -7   1   3       10.94       34.33     21.26 o 
  -6   1   3      598.45      620.63     31.60 o 
  -5   1   3      255.42      269.75     24.25 o 
  -4   1   3        3.59       15.12      8.33 o 
  -3   1   3     2982.05     2928.68     56.50 o 
  -2   1   3     1033.12     1186.34     22.51 o 
  -1   1   3     9768.11     9066.98    323.36 o 
   0   1   3     8158.30     8252.23     72.67 o 
   1   1   3       14.21       16.04      5.21 o 
   2   1   3      432.33      357.78     12.42 o 
   3   1   3     1755.37     1666.71     37.03 o 
   4   1   3       15.39       22.18     11.26 o 
   5   1   3      167.67      165.99     16.00 o 
   6   1   3      249.80      305.38     23.25 o 
   7   1   3       81.10       86.62     37.72 o 
  -7   2   3        4.20       29.20     20.31 o 
  -6   2   3      190.99      220.91     25.14 o 
  -5   2   3      921.69      962.45     37.70 o 
  -4   2   3      513.65      545.84     25.48 o 
  -3   2   3      116.58       84.04      9.00 o 
  -2   2   3     2203.07     1805.10     30.48 o 
  -1   2   3     1447.77     1600.10     24.07 o 
   0   2   3       90.02      168.02      5.82 o 
   1   2   3    12369.08    13789.50    215.73 o 
   2   2   3      875.97      743.64     27.88 o 
   3   2   3     2730.48     2524.38     61.53 o 
   4   2   3     1105.52     1064.43     32.99 o 
   5   2   3      546.01      644.50     39.03 o 
   6   2   3     1268.27     1236.97     68.77 o 
   7   2   3        3.00       15.04     15.70 o 
  -7   3   3       30.48       16.70     18.06 o 
  -6   3   3      130.79      108.67     20.07 o 
  -5   3   3      106.34      123.72     16.64 o 
  -4   3   3       37.90       37.49      7.79 o 
  -3   3   3     4791.71     4913.21     81.71 o 
  -2   3   3        3.34        7.41      4.91 o 
  -1   3   3     1215.51     1140.28     18.42 o 
   0   3   3     1875.31     1616.83     28.18 o 
   1   3   3     6542.08     6651.04    119.47 o 
   2   3   3      205.15      241.92      9.16 o 
   3   3   3     7000.26     7246.00    211.72 o 
   4   3   3     1057.24     1025.56     46.94 o 
   5   3   3     1002.21     1003.46     42.35 o 
   6   3   3      105.58      143.76     21.67 o 
   7   3   3       15.95       31.57     22.09 o 
  -7   4   3        0.48        0.00     18.20 o 
  -6   4   3       54.16       57.63     28.65 o 
  -5   4   3       31.79       34.84     12.03 o 
  -4   4   3        2.03        6.39     17.79 o 
  -3   4   3      112.43       93.68      8.37 o 
  -2   4   3       20.48        8.74      6.02 o 
  -1   4   3      186.65      235.79     15.51 o 
   0   4   3      357.12      367.97     13.56 o 
   1   4   3       16.68       27.20      6.43 o 
   2   4   3     2408.20     2791.29     49.44 o 
   3   4   3      254.57      226.74     11.59 o 
   4   4   3       18.26       36.87     11.75 o 
   5   4   3       16.98       80.54     26.91 o 
   6   4   3        6.56        5.50     13.39 o 
   7   4   3        1.23        5.57     18.60 o 
  -7   5   3       48.00        0.00     17.88 o 
  -6   5   3      201.57      173.18     30.16 o 
  -5   5   3      155.13      162.03     16.53 o 
  -4   5   3      514.16      526.65     27.68 o 
  -3   5   3     1373.98     1429.30     51.07 o 
  -2   5   3       87.40       77.08      9.07 o 
  -1   5   3      520.43      682.18     16.47 o 
   0   5   3     2237.06     2537.36     83.49 o 
   1   5   3       61.79      119.61      8.68 o 
   2   5   3      239.42      319.97     14.06 o 
   3   5   3     6279.90     6149.83    115.46 o 
   4   5   3     1239.98     1225.96     34.85 o 
   5   5   3      703.93      652.58     36.16 o 
   6   5   3        6.17       11.55     17.71 o 
   7   5   3        1.56       14.18     22.75 o 
  -7   6   3        0.65        0.00     18.59 o 
  -6   6   3      333.77      316.26     40.62 o 
  -5   6   3      571.34      632.18     45.61 o 
  -4   6   3     1005.60     1037.34     51.01 o 
  -3   6   3       32.73      102.39     16.27 o 
  -2   6   3      281.04      159.73     11.80 o 
  -1   6   3      579.63      597.42     14.01 o 
   0   6   3      564.76      570.88     15.45 o 
   1   6   3     5462.60     6160.47    116.02 o 
   2   6   3     4569.96     4609.51     88.00 o 
   3   6   3     2142.29     2104.91     45.87 o 
   4   6   3       73.73       83.86     14.72 o 
   5   6   3       90.59      127.58     24.52 o 
   6   6   3      282.15      307.55     45.83 o 
   7   6   3        9.72       28.13     22.08 o 
  -7   7   3       24.68       16.36     22.16 o 
  -6   7   3      266.16      373.78     45.01 o 
  -5   7   3        2.76       31.90     31.37 o 
  -4   7   3       29.76       56.27     18.07 o 
  -3   7   3      489.22      485.36     29.39 o 
  -2   7   3      336.98      273.03     11.12 o 
  -1   7   3      653.38      884.31     20.52 o 
   0   7   3     2650.81     2310.94     51.98 o 
   1   7   3       19.74       21.76      6.32 o 
   2   7   3      124.24      150.41      9.52 o 
   3   7   3      946.02      988.36     37.37 o 
   4   7   3       35.38       44.54     17.41 o 
   5   7   3      174.54      209.46     29.43 o 
   6   7   3       38.10       92.40     29.68 o 
   7   7   3       12.68       17.32     24.06 o 
  -6   8   3        2.22        0.00     18.72 o 
  -5   8   3       41.17       42.04     26.87 o 
  -4   8   3        9.82       45.43     18.02 o 
  -3   8   3      663.31      669.09     38.96 o 
  -2   8   3      876.97      820.87     53.35 o 
  -1   8   3      759.09      757.07     23.87 o 
   0   8   3     3015.20     3188.12     66.10 o 
   1   8   3      181.70      161.33     10.75 o 
   2   8   3       20.28       22.90     10.17 o 
   3   8   3        3.73        0.08      5.92 o 
   4   8   3       31.63        8.37     13.43 o 
   5   8   3       14.09        7.08     25.43 o 
   6   8   3       12.61       12.13     19.70 o 
  -6   9   3       98.38       79.38     26.44 o 
  -5   9   3      191.12      204.08     29.21 o 
  -4   9   3      525.24      542.95     40.86 o 
  -3   9   3      710.26      670.03     38.78 o 
  -2   9   3        7.76       25.68      6.80 o 
  -1   9   3      673.98      637.28     30.18 o 
   0   9   3     3273.02     3614.30     77.16 o 
   1   9   3      953.94      926.93     28.43 o 
   2   9   3      583.19      562.51     26.12 o 
   3   9   3      218.88      205.99     23.37 o 
   4   9   3       18.97       36.73     19.33 o 
   5   9   3        3.30       25.69     21.56 o 
   6   9   3      124.79      102.77     34.95 o 
  -6  10   3       87.33      117.46     42.31 o 
  -5  10   3      166.32      234.79     40.49 o 
  -4  10   3       25.27       12.10     16.25 o 
  -3  10   3      294.57      257.75     26.06 o 
  -2  10   3      768.76      790.69     28.36 o 
  -1  10   3     1266.55     1301.41     50.79 o 
   0  10   3      395.16      338.47     16.19 o 
   1  10   3       33.25       34.92     11.11 o 
   2  10   3     1347.48     1368.05     46.63 o 
   3  10   3        0.59        7.08     12.60 o 
   4  10   3      243.07      204.56     27.20 o 
   5  10   3      235.20      243.88     35.18 o 
   6  10   3      197.34      224.29     42.73 o 
  -6  11   3       14.70       98.58     30.44 o 
  -5  11   3       22.93       95.85     33.35 o 
  -4  11   3       62.72      100.20     23.46 o 
  -3  11   3       95.23      109.00     19.65 o 
  -2  11   3      360.37      340.96     20.47 o 
  -1  11   3       42.87       43.98     11.80 o 
   0  11   3       81.23      116.14     12.29 o 
   1  11   3        0.24       24.57     12.08 o 
   2  11   3      105.40      146.85     15.50 o 
   3  11   3      845.08      764.96     47.75 o 
   4  11   3      100.71      117.97     25.19 o 
   5  11   3       15.00        3.29     15.82 o 
   6  11   3        8.25        0.00     23.58 o 
  -5  12   3       25.05       17.76     20.82 o 
  -4  12   3        0.02       13.46     19.40 o 
  -3  12   3      184.11      198.80     26.01 o 
  -2  12   3       47.45       43.44     16.86 o 
  -1  12   3       31.63       53.05     12.60 o 
   0  12   3       24.80       40.31     12.07 o 
   1  12   3      176.80      217.73     21.86 o 
   2  12   3       87.43       65.50     14.43 o 
   3  12   3      295.54      293.90     31.34 o 
   4  12   3        3.13        6.13     19.37 o 
   5  12   3        0.02       10.87     18.81 o 
  -5  13   3       26.52       28.71     21.46 o 
  -4  13   3       63.24       78.18     24.95 o 
  -3  13   3      245.26      258.92     32.45 o 
  -2  13   3       11.06        0.00     13.12 o 
  -1  13   3        0.69       23.58     13.14 o 
   0  13   3      367.93      351.17     20.54 o 
   1  13   3       18.51       50.16     17.74 o 
   2  13   3       17.03       15.42     14.15 o 
   3  13   3      556.38      459.42     43.52 o 
   4  13   3      155.32      167.85     29.95 o 
   5  13   3      149.71      114.55     33.52 o 
  -5  14   3       69.97       52.15     26.42 o 
  -4  14   3       42.75       59.68     22.93 o 
  -3  14   3       36.37        0.60     19.98 o 
  -2  14   3      125.25      154.32     25.71 o 
  -1  14   3      136.11      119.37     28.84 o 
   0  14   3       67.67       73.61     22.33 o 
   1  14   3      181.13      129.65     18.59 o 
   2  14   3      400.84      485.48     39.58 o 
   3  14   3      109.24      112.81     25.07 o 
   4  14   3        6.88        0.00     18.62 o 
  -4  15   3       13.30       35.14     22.79 o 
  -3  15   3        1.82        3.94     16.37 o 
  -2  15   3        0.56        0.00     14.51 o 
  -1  15   3        1.14       38.98     21.35 o 
   0  15   3      112.35      122.62     16.78 o 
   1  15   3       30.39       51.55     16.01 o 
   2  15   3       11.76        0.00     17.43 o 
   3  15   3       36.17       24.12     19.32 o 
   4  15   3        3.52        2.02     17.68 o 
  -3  16   3       13.42        0.00     16.67 o 
  -2  16   3      114.04       82.16     26.99 o 
  -1  16   3       43.55       58.75     21.82 o 
   0  16   3        7.46        6.31     12.96 o 
   1  16   3        9.85        0.00     14.24 o 
   2  16   3       18.63        2.11     15.48 o 
   3  16   3       15.08       65.62     57.42 o 
  -3  17   3      102.47      160.75     48.15 o 
  -2  17   3        8.08        6.90     16.82 o 
  -1  17   3       13.10       35.92     20.69 o 
   0  17   3      235.19      266.54     36.64 o 
   1  17   3       32.10        0.00     16.30 o 
   2  17   3        7.17        0.00     17.99 o 
  -1  18   3       37.77       13.73     24.27 o 
   0  18   3        0.15        0.00     19.43 o 
   1  18   3       16.50        0.00     29.19 o 
  -7   0   4        4.37       22.43     41.83 o 
  -6   0   4      470.36      520.49     72.05 o 
  -5   0   4       15.98       15.02     13.91 o 
  -4   0   4       21.03       35.43     29.62 o 
  -3   0   4     6826.03     7225.69    189.29 o 
  -2   0   4     6587.29     6073.20    142.88 o 
  -1   0   4    66519.77    66784.31   1560.81 o 
   0   0   4    11286.98    11696.46    149.96 o 
   1   0   4     3201.72     3429.77     62.85 o 
   2   0   4       12.86       19.56      9.38 o 
   3   0   4     3578.64     3284.90     96.81 o 
   4   0   4     5416.31     5591.67    182.24 o 
   5   0   4     1028.50     1061.04     58.73 o 
   6   0   4      411.68      392.70     36.03 o 
   7   0   4        6.00       74.85     75.80 o 
  -7   1   4       12.50       23.87     20.41 o 
  -6   1   4        0.55       31.76     16.68 o 
  -5   1   4      422.95      392.49     21.77 o 
  -4   1   4     1221.12     1250.69     35.98 o 
  -3   1   4     1836.01     1786.79     39.30 o 
  -2   1   4       20.17       66.40     10.38 o 
  -1   1   4     4001.40     3657.10     80.03 o 
   0   1   4     9847.07     8722.66     68.01 o 
   1   1   4     1867.15     2106.50     29.85 o 
   2   1   4      148.84      129.29      7.42 o 
   3   1   4     1744.05     1670.00     39.29 o 
   4   1   4      428.51      400.10     19.99 o 
   5   1   4       21.04        0.00      9.25 o 
   6   1   4      858.94      791.08     39.80 o 
   7   1   4      100.26      115.29     22.40 o 
  -7   2   4        1.71       26.01     20.32 o 
  -6   2   4       32.08       30.94     15.33 o 
  -5   2   4       50.72       83.53     15.30 o 
  -4   2   4        2.49        6.71      6.81 o 
  -3   2   4      226.09      200.26     13.31 o 
  -2   2   4       20.22       10.15      4.39 o 
  -1   2   4      166.11      166.19      7.43 o 
   0   2   4     1086.22     1368.04     22.40 o 
   1   2   4     2465.93     2540.09     38.27 o 
   2   2   4      973.39     1060.62     32.22 o 
   3   2   4      462.18      501.78     20.06 o 
   4   2   4       25.83       35.69      8.08 o 
   5   2   4       74.51       89.48     13.47 o 
   6   2   4       13.97        0.00     15.67 o 
   7   2   4       17.24        0.00     15.08 o 
  -7   3   4       45.24       41.45     21.24 o 
  -6   3   4       24.28       24.33     15.54 o 
  -5   3   4      256.15      242.91     21.57 o 
  -4   3   4      459.15      467.53     21.14 o 
  -3   3   4     1120.66      984.89     23.98 o 
  -2   3   4      502.13      350.14     17.62 o 
  -1   3   4      151.55      136.11      7.17 o 
   0   3   4     2569.84     3075.76     50.44 o 
   1   3   4     5176.93     6151.80     90.77 o 
   2   3   4      194.16      315.49     14.01 o 
   3   3   4     9479.76    10267.45    222.01 o 
   4   3   4      204.62      197.78     14.41 o 
   5   3   4      504.85      485.10     25.04 o 
   6   3   4      101.31       95.67     17.85 o 
   7   3   4        0.98        0.00     15.83 o 
  -7   4   4       18.90        0.00     17.21 o 
  -6   4   4     1466.66     1435.97     84.12 o 
  -5   4   4      688.45      643.53     32.23 o 
  -4   4   4     1408.40     1424.72     46.49 o 
  -3   4   4      210.29      227.26     12.51 o 
  -2   4   4      566.99      502.29     12.47 o 
  -1   4   4      238.95      196.51      7.53 o 
   0   4   4    11141.38    11295.96    183.31 o 
   1   4   4     8443.63     7787.85    135.92 o 
   2   4   4     4642.03     4293.97     77.25 o 
   3   4   4      102.59      108.58     10.16 o 
   4   4   4      296.41      324.27     23.68 o 
   5   4   4      629.24      595.95     26.71 o 
   6   4   4      126.82      160.81     22.42 o 
   7   4   4       25.68       14.98     20.85 o 
  -7   5   4       73.54       93.53     42.56 o 
  -6   5   4       22.43       37.37     20.82 o 
  -5   5   4       55.10       39.20     12.41 o 
  -4   5   4      100.45      134.53     12.00 o 
  -3   5   4     1769.57     1742.64     37.26 o 
  -2   5   4       97.85       87.54      6.60 o 
  -1   5   4       64.33      143.00     10.81 o 
   0   5   4      579.30      747.14     17.17 o 
   1   5   4      223.27      372.96     13.98 o 
   2   5   4     2084.78     2202.03     52.37 o 
   3   5   4     2408.04     2549.08     63.58 o 
   4   5   4       20.78       37.14      8.57 o 
   5   5   4      148.06      112.14     18.03 o 
   6   5   4      121.58      173.53     27.41 o 
   7   5   4        0.86       17.90     21.95 o 
  -7   6   4        0.48       28.00     21.46 o 
  -6   6   4        8.67       19.83     19.02 o 
  -5   6   4        7.00       26.60     17.82 o 
  -4   6   4        6.38        9.86     11.97 o 
  -3   6   4      543.20      549.14     23.54 o 
  -2   6   4     1045.02      903.75     19.28 o 
  -1   6   4     1757.45     1496.32     30.86 o 
   0   6   4     1000.92      834.30     20.75 o 
   1   6   4       92.26      144.04      9.66 o 
   2   6   4      245.30      231.34     10.77 o 
   3   6   4      106.29      146.02     10.64 o 
   4   6   4       20.75       31.63     13.91 o 
   5   6   4       49.52      100.21     42.46 o 
   6   6   4        6.43        3.62     24.51 o 
   7   6   4        2.27        0.00     22.39 o 
  -7   7   4        2.41        4.48     20.90 o 
  -6   7   4        8.22       38.72     23.57 o 
  -5   7   4      524.46      576.80     42.20 o 
  -4   7   4      246.36      252.12     26.47 o 
  -3   7   4      884.61      878.46     42.70 o 
  -2   7   4     1242.75     1059.48     21.99 o 
  -1   7   4      464.64      628.19     17.44 o 
   0   7   4     4020.63     3659.44     72.36 o 
   1   7   4        8.63       45.06      6.75 o 
   2   7   4      541.99      551.24     18.46 o 
   3   7   4     1229.73     1271.91     55.67 o 
   4   7   4        1.59        1.01      7.21 o 
   5   7   4        0.39       12.84     17.70 o 
   6   7   4      353.01      374.97     41.18 o 
   7   7   4       31.04       22.10     25.75 o 
  -6   8   4      125.35      157.79     31.34 o 
  -5   8   4        8.35        2.30     13.41 o 
  -4   8   4        7.50        0.00     13.61 o 
  -3   8   4     2752.73     2816.93    103.49 o 
  -2   8   4     3079.36     2730.83     77.06 o 
  -1   8   4     2998.60     3194.70     65.38 o 
   0   8   4       64.98      141.05     11.20 o 
   1   8   4       86.94      148.06     13.29 o 
   2   8   4      418.51      427.47     18.05 o 
   3   8   4       68.59       78.98     13.29 o 
   4   8   4      950.97      938.87     60.77 o 
   5   8   4      404.19      417.45     42.40 o 
   6   8   4       66.29       80.29     28.39 o 
  -6   9   4        2.42        6.97     18.42 o 
  -5   9   4       30.38       74.66     28.28 o 
  -4   9   4      655.33      768.69     48.73 o 
  -3   9   4       94.89       98.98     26.06 o 
  -2   9   4       56.70       49.16      9.80 o 
  -1   9   4       49.36       79.51      8.24 o 
   0   9   4      264.80      217.66     19.19 o 
   1   9   4       64.70       41.49      8.11 o 
   2   9   4       12.17       17.85      6.67 o 
   3   9   4      748.35      626.05     28.85 o 
   4   9   4        7.12       12.52     16.21 o 
   5   9   4        1.11       32.65     23.29 o 
   6   9   4       78.38       60.01     29.24 o 
  -6  10   4        0.50       14.46     20.63 o 
  -5  10   4        5.41       32.84     21.33 o 
  -4  10   4        1.00       12.02     16.61 o 
  -3  10   4      287.92      230.81     32.86 o 
  -2  10   4      306.74      225.71     14.62 o 
  -1  10   4      110.96      116.44     10.24 o 
   0  10   4        0.16        0.05      8.31 o 
   1  10   4      211.40      243.37     16.28 o 
   2  10   4      134.59      142.10     11.11 o 
   3  10   4       54.04       55.38     20.02 o 
   4  10   4        6.18        0.00     14.35 o 
   5  10   4        5.05        0.00     19.53 o 
   6  10   4        4.10        0.00     21.08 o 
  -6  11   4        1.36       25.04     23.72 o 
  -5  11   4      142.27      151.22     34.07 o 
  -4  11   4      248.67      223.00     27.70 o 
  -3  11   4      136.02      147.90     23.27 o 
  -2  11   4       50.60       71.60     11.66 o 
  -1  11   4      120.20      135.13     11.12 o 
   0  11   4      671.31      647.76     41.07 o 
   1  11   4      419.09      405.91     20.22 o 
   2  11   4       71.14      100.63     16.61 o 
   3  11   4     1682.31     1793.59     85.29 o 
   4  11   4      111.17      108.34     36.76 o 
   5  11   4       50.00       71.31     31.16 o 
   6  11   4       45.96       55.26     29.46 o 
  -5  12   4       69.44       48.58     24.38 o 
  -4  12   4       35.81       28.38     31.69 o 
  -3  12   4      329.26      384.98     33.43 o 
  -2  12   4       16.61       50.33     17.07 o 
  -1  12   4       24.39       19.97      7.67 o 
   0  12   4      288.91      283.52     19.63 o 
   1  12   4      399.01      451.18     22.13 o 
   2  12   4      448.22      479.17     30.12 o 
   3  12   4       68.94       98.46     21.83 o 
   4  12   4       73.85       70.32     24.48 o 
   5  12   4      109.65       82.25     34.12 o 
  -5  13   4        7.61        2.96     18.15 o 
  -4  13   4       37.55       58.47     25.45 o 
  -3  13   4      109.67       86.54     37.53 o 
  -2  13   4       14.93       73.45     23.84 o 
  -1  13   4      142.36      138.15     21.08 o 
   0  13   4       68.35      118.50     14.68 o 
   1  13   4       32.04       57.19     11.88 o 
   2  13   4       11.25       17.02     15.91 o 
   3  13   4       73.58       96.84     25.47 o 
   4  13   4       19.63        0.00     20.60 o 
   5  13   4       22.91       34.10     27.87 o 
  -5  14   4        1.33        4.85     20.02 o 
  -4  14   4        4.07        0.00     16.92 o 
  -3  14   4       13.32        0.00     25.08 o 
  -2  14   4       21.53        0.00     18.15 o 
  -1  14   4       14.84       15.49     19.85 o 
   0  14   4      211.96      211.24     25.84 o 
   1  14   4       53.06       55.14     25.56 o 
   2  14   4      146.24      179.36     27.26 o 
   3  14   4        5.91       30.05     20.30 o 
   4  14   4        0.07       11.63     19.26 o 
  -4  15   4       10.62       56.20     36.87 o 
  -3  15   4       50.39       57.44     26.78 o 
  -2  15   4       71.59      132.46     25.31 o 
  -1  15   4      129.64      109.56     30.01 o 
   0  15   4      655.06      597.49     32.09 o 
   1  15   4        0.06       11.94     18.88 o 
   2  15   4        0.26       15.64     18.73 o 
   3  15   4      109.00       43.93     24.40 o 
   4  15   4        0.23        9.69     21.75 o 
  -3  16   4      107.99       95.30     29.39 o 
  -2  16   4       77.28      123.71     27.88 o 
  -1  16   4       51.60       61.85     22.80 o 
   0  16   4        6.66        5.77     15.15 o 
   1  16   4       63.04      105.86     35.46 o 
   2  16   4       77.24      104.33     27.09 o 
   3  16   4        2.94       12.53     20.07 o 
  -2  17   4        0.30       11.69     24.59 o 
  -1  17   4        2.82        9.03     16.87 o 
   0  17   4        3.57       41.34     21.44 o 
   1  17   4        4.06        0.00     31.76 o 
   2  17   4        1.89       29.93     21.20 o 
  -1  18   4       20.49        0.00     31.84 o 
   0  18   4        0.70        0.00     21.26 o 
   1  18   4        0.78       28.81     29.43 o 
  -7   1   5       10.25        0.00     17.39 o 
  -6   1   5       43.49       27.74     12.36 o 
  -5   1   5      304.76      260.71     18.65 o 
  -4   1   5      288.30      289.80     16.06 o 
  -3   1   5      378.11      446.03     17.09 o 
  -2   1   5     3577.57     3818.78     66.80 o 
  -1   1   5       90.30      156.77      6.50 o 
   0   1   5    33758.89    28778.84    239.57 o 
   1   1   5      173.76      275.30     10.73 o 
   2   1   5       70.34       70.01      6.16 o 
   3   1   5      202.99      203.00     11.46 o 
   4   1   5      208.11      239.51     16.86 o 
   5   1   5      838.61      718.89     32.75 o 
   6   1   5      593.35      565.49     34.78 o 
   7   1   5       43.31       30.27     17.57 o 
  -7   2   5       22.30        0.00     17.51 o 
  -6   2   5      923.94      836.90     49.43 o 
  -5   2   5       77.81       94.63     12.74 o 
  -4   2   5       40.18       62.57      9.89 o 
  -3   2   5     9064.37     9018.19    170.79 o 
  -2   2   5     1524.86     1727.44     34.96 o 
  -1   2   5     3005.70     2948.27     62.30 o 
   0   2   5      558.92      403.42     14.96 o 
   1   2   5        3.87       30.05      4.71 o 
   2   2   5      123.00      138.71      7.66 o 
   3   2   5     2381.21     2492.71     55.60 o 
   4   2   5     2067.49     1981.72     60.89 o 
   5   2   5      417.21      397.17     26.88 o 
   6   2   5        0.09       22.58     20.76 o 
   7   2   5       17.80       25.12     20.02 o 
  -7   3   5        2.11        0.00     17.15 o 
  -6   3   5       50.37       61.97     24.60 o 
  -5   3   5     1116.59      980.40     94.57 o 
  -4   3   5     1834.57     1853.41     46.67 o 
  -3   3   5     1078.28      933.80     30.06 o 
  -2   3   5       27.10       48.63      6.14 o 
  -1   3   5      998.39     1198.69     25.57 o 
   0   3   5      514.14      477.40     15.98 o 
   1   3   5     1785.21     1689.00     30.76 o 
   2   3   5     2424.65     2575.28     50.31 o 
   3   3   5     1165.39     1059.40     37.38 o 
   4   3   5       18.86       21.81     12.53 o 
   5   3   5        5.18       24.89     15.67 o 
   6   3   5      221.39      239.81     27.09 o 
   7   3   5        1.28       12.76     17.78 o 
  -7   4   5        0.42       11.45     18.50 o 
  -6   4   5        4.17       15.18     17.41 o 
  -5   4   5       14.91       41.05     16.50 o 
  -4   4   5      112.89      111.62     11.78 o 
  -3   4   5      312.48      403.86     19.80 o 
  -2   4   5     1072.61     1088.15     41.44 o 
  -1   4   5      366.45      399.00     12.98 o 
   0   4   5     3176.02     3013.28     57.83 o 
   1   4   5     1091.39     1278.04     26.87 o 
   2   4   5      138.16      186.55     12.82 o 
   3   4   5      455.76      565.05     30.54 o 
   4   4   5       40.35       42.55      8.83 o 
   5   4   5       19.64       31.58     12.27 o 
   6   4   5        0.01        0.00     14.14 o 
   7   4   5        0.49        0.00     19.70 o 
  -7   5   5        3.92       14.92     21.02 o 
  -6   5   5        1.26        0.00     16.47 o 
  -5   5   5      632.93      643.83     32.58 o 
  -4   5   5      246.28      271.00     17.38 o 
  -3   5   5     1040.39     1124.23     26.41 o 
  -2   5   5     1115.48     1197.00     26.38 o 
  -1   5   5      448.20      431.09     14.91 o 
   0   5   5      539.97      391.02     12.90 o 
   1   5   5     5412.90     5047.55    143.75 o 
   2   5   5     1098.70     1075.51     37.62 o 
   3   5   5     4565.12     4771.38    102.86 o 
   4   5   5      170.56      147.87     13.29 o 
   5   5   5      190.33      167.79     20.30 o 
   6   5   5      191.36      198.81     29.38 o 
   7   5   5        3.34        0.00     20.83 o 
  -7   6   5       14.98        2.68     24.76 o 
  -6   6   5      518.35      503.50     47.23 o 
  -5   6   5       14.08        0.00     14.70 o 
  -4   6   5        5.02       10.76      7.32 o 
  -3   6   5     2799.31     2552.98     69.16 o 
  -2   6   5      380.26      393.28     19.67 o 
  -1   6   5        7.28        0.01      5.04 o 
   0   6   5     4250.95     4202.84     79.70 o 
   1   6   5     1683.88     1667.53     42.92 o 
   2   6   5     1938.22     1990.48     45.83 o 
   3   6   5      222.44      264.20     14.90 o 
   4   6   5      212.58      164.41     13.26 o 
   5   6   5      157.91      155.54     18.06 o 
   6   6   5        9.37       17.86     18.30 o 
   7   6   5       80.84       85.93     27.77 o 
  -7   7   5        8.28        0.00     19.83 o 
  -6   7   5        1.11       12.91     18.73 o 
  -5   7   5      105.66      127.12     23.46 o 
  -4   7   5       60.78       68.71     25.74 o 
  -3   7   5        1.64        0.00     13.22 o 
  -2   7   5      852.70      880.73     22.64 o 
  -1   7   5      107.25       70.89     11.50 o 
   0   7   5     6101.06     6130.96    119.11 o 
   1   7   5       19.15        7.85      8.43 o 
   2   7   5       10.61        0.00      7.34 o 
   3   7   5       64.45       86.41     10.50 o 
   4   7   5       43.07       16.91     10.09 o 
   5   7   5      160.49      169.84     30.16 o 
   6   7   5      135.78      226.10     33.61 o 
  -6   8   5        0.02        1.63     16.43 o 
  -5   8   5       54.30      102.09     23.64 o 
  -4   8   5      131.89      149.65     37.62 o 
  -3   8   5      236.18      299.09     28.15 o 
  -2   8   5       12.73        9.71      5.17 o 
  -1   8   5      162.75      116.13     11.34 o 
   0   8   5      628.82      527.81     19.49 o 
   1   8   5       42.23       38.04      7.61 o 
   2   8   5       11.08       11.24      6.75 o 
   3   8   5       74.04       93.11     10.31 o 
   4   8   5        4.58        0.00     15.65 o 
   5   8   5       63.95       89.04     22.78 o 
   6   8   5        7.93       15.63     20.53 o 
  -6   9   5       13.26       10.71     20.23 o 
  -5   9   5      167.29      149.57     30.69 o 
  -4   9   5        2.24        0.00     14.88 o 
  -3   9   5      245.74      216.23     24.83 o 
  -2   9   5     1923.51     1852.83     55.30 o 
  -1   9   5     1186.22     1251.12     38.00 o 
   0   9   5     2784.50     3016.86     71.37 o 
   1   9   5        7.66       26.12      8.07 o 
   2   9   5       89.85      138.74     15.35 o 
   3   9   5      553.24      587.52     38.36 o 
   4   9   5      190.76      181.03     27.04 o 
   5   9   5      106.59      153.67     29.11 o 
   6   9   5      421.71      440.00     50.07 o 
  -6  10   5      120.82       87.20     29.56 o 
  -5  10   5       30.62       50.26     26.46 o 
  -4  10   5        0.72        7.51     17.15 o 
  -3  10   5     2625.64     2558.15    105.72 o 
  -2  10   5      337.35      302.14     29.86 o 
  -1  10   5      557.87      454.13     22.36 o 
   0  10   5      365.25      332.06     17.46 o 
   1  10   5      285.33      371.40     19.72 o 
   2  10   5      359.99      331.64     17.64 o 
   3  10   5       72.17       96.17     15.15 o 
   4  10   5      686.63      652.63     53.13 o 
   5  10   5      417.88      456.52     46.38 o 
   6  10   5        9.52        0.00     19.36 o 
  -6  11   5       14.96       11.63     21.20 o 
  -5  11   5      122.26      168.01     31.60 o 
  -4  11   5      175.24      151.63     32.31 o 
  -3  11   5      201.72      187.74     24.44 o 
  -2  11   5       94.31       95.04     12.21 o 
  -1  11   5        0.43       10.88     13.33 o 
   0  11   5       26.70       72.03     11.27 o 
   1  11   5      729.72      710.26     38.26 o 
   2  11   5       14.97       13.91      8.52 o 
   3  11   5      124.46      331.37     66.55 o 
   4  11   5        0.67        0.00     15.14 o 
   5  11   5        0.06       25.23     20.08 o 
  -5  12   5        0.02        0.00     19.82 o 
  -4  12   5        5.17       11.86     16.75 o 
  -3  12   5       30.06       29.07     16.89 o 
  -2  12   5      122.93      140.45     14.73 o 
  -1  12   5       86.07       82.77     19.95 o 
   0  12   5      241.46      226.26     17.82 o 
   1  12   5      217.84      212.34     17.20 o 
   2  12   5        5.61       17.15     22.57 o 
   3  12   5        5.80       33.86     33.02 o 
   4  12   5        4.87        0.00     20.60 o 
   5  12   5        0.04        4.64     18.51 o 
  -5  13   5       52.68       59.17     27.05 o 
  -4  13   5       48.78       11.04     36.55 o 
  -3  13   5       37.67       54.02     26.62 o 
  -2  13   5      248.67      165.95     24.78 o 
  -1  13   5       20.36       20.70     11.35 o 
   0  13   5       96.38       79.32     14.80 o 
   1  13   5      553.15      542.88     32.06 o 
   2  13   5      273.35      320.05     28.83 o 
   3  13   5      574.06      618.69     52.60 o 
   4  13   5       70.54       68.90     27.68 o 
   5  13   5        4.29       33.05     28.08 o 
  -4  14   5        1.95        7.12     19.46 o 
  -3  14   5      151.16      175.03     29.82 o 
  -2  14   5        9.19        0.00     20.09 o 
  -1  14   5        0.56       17.96     11.70 o 
   0  14   5      439.71      477.92     26.85 o 
   1  14   5      425.25      473.09     43.06 o 
   2  14   5      215.87      209.88     23.90 o 
   3  14   5        0.08       56.66     26.64 o 
   4  14   5       22.11       22.23     25.38 o 
  -4  15   5        0.06        0.00     24.55 o 
  -3  15   5        0.05       10.15     17.75 o 
  -2  15   5       22.28       41.51     20.67 o 
  -1  15   5      127.74      131.65     33.72 o 
   0  15   5       29.67       26.66     14.37 o 
   1  15   5        1.66        9.93     15.17 o 
   2  15   5        2.10       12.52     16.80 o 
   3  15   5       17.74        0.00     19.37 o 
   4  15   5        2.93        0.00     27.06 o 
  -3  16   5        7.85        0.00     17.99 o 
  -2  16   5        7.14        7.32     17.41 o 
  -1  16   5       12.27        9.80     16.79 o 
   0  16   5        5.59       11.62     16.57 o 
   1  16   5        8.03       16.04     14.75 o 
   2  16   5       16.00       18.64     31.39 o 
   3  16   5        7.07       11.11     20.98 o 
  -2  17   5       60.84       73.42     27.52 o 
  -1  17   5       77.04       27.12     19.30 o 
   0  17   5       62.48       34.67     16.91 o 
   1  17   5       13.70       41.60     26.33 o 
   2  17   5       10.32       40.53     43.07 o 
  -1  18   5       12.40       58.77     30.48 o 
   0  18   5       17.65       69.16     68.51 o 
  -7   0   6        4.08       30.61     32.84 o 
  -6   0   6      115.82       79.33     23.66 o 
  -5   0   6     1407.79     1199.27     62.02 o 
  -4   0   6     1811.65     1746.29     70.39 o 
  -3   0   6    13370.43    13862.64    384.43 o 
  -2   0   6     1244.02     1041.74     35.45 o 
  -1   0   6      777.82     1247.21     33.05 o 
   0   0   6     2816.27     2485.68     96.89 o 
   1   0   6        4.25       31.48     13.33 o 
   2   0   6      682.95      646.51     24.58 o 
   3   0   6     3299.88     3181.33     99.36 o 
   4   0   6      277.93      249.95     22.99 o 
   5   0   6      760.01      729.14     49.43 o 
   6   0   6      327.60      298.36     39.60 o 
   7   0   6       82.16       77.41     34.72 o 
  -7   1   6        0.68       10.49     18.34 o 
  -6   1   6      230.26      210.60     21.76 o 
  -5   1   6      615.60      658.65     29.46 o 
  -4   1   6      444.79      380.09     19.09 o 
  -3   1   6       53.08       47.00      8.35 o 
  -2   1   6     2856.74     2924.66     56.00 o 
  -1   1   6     7020.89     6273.56     93.95 o 
   0   1   6      733.10      727.34     15.20 o 
   1   1   6      163.02      173.42      8.67 o 
   2   1   6       40.26       37.83      9.98 o 
   3   1   6       11.25        1.89      5.73 o 
   4   1   6      492.69      445.00     29.53 o 
   5   1   6      994.60     1019.19     42.47 o 
   6   1   6      398.01      402.99     47.80 o 
   7   1   6        1.09        0.00     21.72 o 
  -7   2   6        2.55        0.00     24.12 o 
  -6   2   6        5.55       24.18     14.35 o 
  -5   2   6        4.00        0.00      8.73 o 
  -4   2   6       61.56       83.84     10.24 o 
  -3   2   6      714.91      708.19     32.08 o 
  -2   2   6      539.25      522.42     16.34 o 
  -1   2   6      776.56      807.80     18.38 o 
   0   2   6     1466.28     1190.26     26.22 o 
   1   2   6      599.15      829.00     16.26 o 
   2   2   6      534.78      491.85     15.84 o 
   3   2   6      410.22      460.11     19.51 o 
   4   2   6      264.75      231.04     17.14 o 
   5   2   6        3.60        0.00     11.51 o 
   6   2   6       58.64       44.67     15.09 o 
   7   2   6        1.98        0.00     16.70 o 
  -7   3   6       13.67       30.01     20.90 o 
  -6   3   6      110.70       96.08     27.96 o 
  -5   3   6      128.14      142.74     22.71 o 
  -4   3   6      191.99      183.49     15.51 o 
  -3   3   6      281.50      320.46     24.60 o 
  -2   3   6     2789.49     2856.65     64.28 o 
  -1   3   6     3439.26     3536.61     78.29 o 
   0   3   6       11.94        0.00      4.75 o 
   1   3   6      850.06      876.36     19.28 o 
   2   3   6     4745.23     4748.77     89.60 o 
   3   3   6      518.88      534.06     20.94 o 
   4   3   6        3.88        1.77      7.80 o 
   5   3   6        8.82       15.49     15.58 o 
   6   3   6      102.29       66.77     18.83 o 
   7   3   6       42.04       16.64     20.21 o 
  -7   4   6       19.00       79.02     52.80 o 
  -6   4   6      425.71      451.90     60.18 o 
  -5   4   6      146.48      183.29     22.45 o 
  -4   4   6       47.96       60.68      9.84 o 
  -3   4   6     2997.91     2923.23     63.92 o 
  -2   4   6      228.09      241.55     11.45 o 
  -1   4   6      200.84      137.45      8.27 o 
   0   4   6    12103.59    11288.32    181.57 o 
   1   4   6     1845.84     2143.62     43.08 o 
   2   4   6     1482.31     1072.25     30.96 o 
   3   4   6      825.18      768.18     28.85 o 
   4   4   6      144.95      198.27     18.48 o 
   5   4   6      120.97      145.69     16.92 o 
   6   4   6      194.28      208.25     26.66 o 
   7   4   6       35.86       50.41     24.48 o 
  -7   5   6        0.40       25.30     23.30 o 
  -6   5   6       53.52       98.68     42.43 o 
  -5   5   6      153.64      159.88     17.54 o 
  -4   5   6      123.29      104.93     14.67 o 
  -3   5   6      229.49      203.35     12.23 o 
  -2   5   6     1886.87     1845.03     40.52 o 
  -1   5   6     1430.33     1432.10     31.41 o 
   0   5   6      523.78      434.06     16.24 o 
   1   5   6       19.28       57.18      7.16 o 
   2   5   6      109.73      103.20     11.08 o 
   3   5   6      809.77      920.53     33.63 o 
   4   5   6        0.14       18.64      9.16 o 
   5   5   6       46.75       56.61     13.18 o 
   6   5   6       10.32       22.35     18.59 o 
   7   5   6       15.54       13.22     21.68 o 
  -7   6   6        0.21       70.24     26.53 o 
  -6   6   6        0.19        0.00     16.40 o 
  -5   6   6        2.06       28.84     16.95 o 
  -4   6   6       14.59       35.21      8.90 o 
  -3   6   6        1.57       11.20      5.55 o 
  -2   6   6       37.54       46.56      6.34 o 
  -1   6   6      249.65      345.12     14.53 o 
   0   6   6      487.10      570.05     18.49 o 
   1   6   6       66.01      107.75     13.23 o 
   2   6   6      523.06      454.55     35.67 o 
   3   6   6      494.06      514.41     22.16 o 
   4   6   6       76.66       69.93     11.21 o 
   5   6   6       58.57       80.55     16.25 o 
   6   6   6       24.36       22.66     18.77 o 
  -6   7   6       92.86       40.99     22.72 o 
  -5   7   6      114.16      134.35     27.27 o 
  -4   7   6       24.59        7.63     13.04 o 
  -3   7   6      358.78      309.28     12.54 o 
  -2   7   6      834.60      866.42     24.94 o 
  -1   7   6     3877.00     3950.62     93.47 o 
   0   7   6      162.84      239.17     13.70 o 
   1   7   6      584.61      632.83     22.21 o 
   2   7   6      439.97      483.63     22.94 o 
   3   7   6       60.34       43.66      9.12 o 
   4   7   6      457.00      361.21     21.55 o 
   5   7   6      145.51      158.73     24.95 o 
   6   7   6      309.68      370.31     45.79 o 
  -6   8   6       56.70       21.74     19.68 o 
  -5   8   6      347.14      425.68     42.31 o 
  -4   8   6      366.37      387.31     32.58 o 
  -3   8   6     2543.14     2552.78     98.97 o 
  -2   8   6       13.13       29.74     15.86 o 
  -1   8   6      290.84      359.93     19.56 o 
   0   8   6     1727.07     2003.93     49.40 o 
   1   8   6       70.98       65.70     12.31 o 
   2   8   6       53.12       85.80     11.32 o 
   3   8   6     1294.57     1228.15     41.77 o 
   4   8   6       38.52       55.46     30.03 o 
   5   8   6      281.93      278.28     32.20 o 
   6   8   6      139.69      108.74     30.16 o 
  -6   9   6       51.13       70.05     57.55 o 
  -5   9   6       56.75       75.24     26.01 o 
  -4   9   6       12.64       22.21     19.49 o 
  -3   9   6        8.37       26.24     14.12 o 
  -2   9   6      300.36      293.12     13.49 o 
  -1   9   6      725.64      751.15     34.07 o 
   0   9   6       51.49       63.61     14.25 o 
   1   9   6        0.28        0.00      8.18 o 
   2   9   6      164.09      170.58     20.96 o 
   3   9   6       43.26       54.23      9.75 o 
   4   9   6        9.52       45.23     32.99 o 
   5   9   6      112.15      175.35     42.12 o 
   6   9   6       61.49       77.08     34.69 o 
  -6  10   6        2.28       12.79     22.62 o 
  -5  10   6       14.01        4.55     16.33 o 
  -4  10   6        4.90       20.20     17.63 o 
  -3  10   6       26.71       42.76     16.70 o 
  -2  10   6       33.90       38.83      9.09 o 
  -1  10   6       10.51        0.00      7.77 o 
   0  10   6      151.09      162.85     16.25 o 
   1  10   6       29.78       22.50      9.19 o 
   2  10   6       41.57       34.98     13.02 o 
   3  10   6        2.05       17.89     14.66 o 
   4  10   6       25.26       49.96     31.81 o 
   5  10   6       21.80        0.00     19.39 o 
   6  10   6        0.08        5.86     25.40 o 
  -5  11   6       43.35       18.17     18.49 o 
  -4  11   6       73.15       99.46     26.10 o 
  -3  11   6        3.14        0.00     14.98 o 
  -2  11   6      271.57      333.65     29.71 o 
  -1  11   6      169.81       92.74     13.28 o 
   0  11   6       26.23       30.31     15.74 o 
   1  11   6      547.56      641.84     28.68 o 
   2  11   6     1250.46     1222.34     47.76 o 
   3  11   6      109.55      139.60     27.56 o 
   4  11   6       14.16        0.00     16.18 o 
   5  11   6        3.63       15.52     19.30 o 
  -5  12   6       19.10       25.59     21.22 o 
  -4  12   6        4.61        0.19     13.98 o 
  -3  12   6      358.75      303.20     31.00 o 
  -2  12   6        2.74        0.00      9.58 o 
  -1  12   6       21.58       33.82     14.46 o 
   0  12   6     1297.41     1292.61     44.71 o 
   1  12   6      240.14      283.32     20.61 o 
   2  12   6        6.04       26.14     13.14 o 
   3  12   6      463.12      501.26     43.71 o 
   4  12   6       35.77       39.77     20.07 o 
   5  12   6      132.47       94.13     41.16 o 
  -5  13   6        5.07        8.32     19.38 o 
  -4  13   6        0.06        0.00     18.19 o 
  -3  13   6        2.54        0.17     12.71 o 
  -2  13   6       39.78       70.05     21.65 o 
  -1  13   6       83.37       99.21     30.42 o 
   0  13   6       14.92       18.72     10.06 o 
   1  13   6        2.25       34.98     21.39 o 
   2  13   6       43.04       82.49     18.36 o 
   3  13   6        6.24       42.16     19.87 o 
   4  13   6        0.18       75.25     26.30 o 
   5  13   6        4.40        0.00     19.33 o 
  -4  14   6        0.72        8.65     17.67 o 
  -3  14   6        4.61        0.00     17.23 o 
  -2  14   6        4.81       12.83     17.09 o 
  -1  14   6       88.05       50.21     15.13 o 
   0  14   6       37.10       32.50     13.65 o 
   1  14   6       14.58        5.29      9.90 o 
   2  14   6       29.79       47.51     16.95 o 
   3  14   6        8.87       50.68     26.38 o 
   4  14   6        5.98        0.00     17.38 o 
  -4  15   6        2.96        0.00     20.23 o 
  -3  15   6       41.41       57.05     23.75 o 
  -2  15   6      184.08      247.40     34.80 o 
  -1  15   6       46.15       38.66     17.11 o 
   0  15   6       62.90       97.98     17.27 o 
   1  15   6       31.51       23.91     15.02 o 
   2  15   6       28.20       42.48     27.96 o 
   3  15   6       33.74       61.97     31.79 o 
  -3  16   6       64.09       37.58     23.66 o 
  -2  16   6        4.70        2.54     16.12 o 
  -1  16   6       11.02        8.08     16.46 o 
   0  16   6      153.20      159.44     29.49 o 
   1  16   6       20.42        0.00     14.59 o 
   2  16   6        9.48        0.00     15.84 o 
   3  16   6       36.14       14.95     21.96 o 
  -2  17   6        5.36        6.75     19.41 o 
  -1  17   6        5.79        0.00     16.22 o 
   0  17   6        0.00       11.76     17.66 o 
   1  17   6        4.95       78.34     28.43 o 
   2  17   6       28.91       43.15     34.38 o 
  -7   1   7        5.19       39.58     22.08 o 
  -6   1   7      194.80      175.97     18.75 o 
  -5   1   7        3.68       23.66     14.06 o 
  -4   1   7      100.87      120.74     16.42 o 
  -3   1   7     3183.94     3371.02     78.26 o 
  -2   1   7     7634.32     7701.68    142.29 o 
  -1   1   7     1446.75     1701.39     35.53 o 
   0   1   7      211.44      173.28      5.99 o 
   1   1   7      416.48      370.19     11.71 o 
   2   1   7      114.28      141.42      9.00 o 
   3   1   7       34.87       34.42     11.66 o 
   4   1   7      572.98      540.56     25.40 o 
   5   1   7      123.79      186.51     18.53 o 
   6   1   7      245.08      231.31     24.04 o 
   7   1   7       10.20       24.44     17.63 o 
  -7   2   7        1.25        6.85     21.57 o 
  -6   2   7       58.53       65.16     17.67 o 
  -5   2   7     1023.70     1013.92     42.27 o 
  -4   2   7      368.69      299.55     17.85 o 
  -3   2   7     3024.48     3129.54     74.36 o 
  -2   2   7      156.10      175.72     13.28 o 
  -1   2   7     1960.80     2082.63     40.66 o 
   0   2   7    11925.39    11755.35    156.74 o 
   1   2   7       37.74       21.05      5.48 o 
   2   2   7      324.72      378.24     16.72 o 
   3   2   7     3046.49     3170.50     80.35 o 
   4   2   7       21.38       45.99     11.01 o 
   5   2   7      293.46      309.78     23.00 o 
   6   2   7      471.79      408.34     31.56 o 
   7   2   7       32.82        4.41     17.02 o 
  -7   3   7       22.22        7.48     20.02 o 
  -6   3   7      141.88      116.35     25.68 o 
  -5   3   7       58.80       88.71     24.21 o 
  -4   3   7      104.68       92.68     11.18 o 
  -3   3   7      535.03      593.47     23.26 o 
  -2   3   7     1179.36     1039.65     28.00 o 
  -1   3   7      608.35      646.90     24.53 o 
   0   3   7      357.20      395.99     11.33 o 
   1   3   7     2690.59     2689.53     47.40 o 
   2   3   7     1245.34     1121.72     28.70 o 
   3   3   7      615.46      648.80     23.71 o 
   4   3   7        0.34       12.21      8.59 o 
   5   3   7       78.43       94.92     27.02 o 
   6   3   7       32.94       45.57     18.83 o 
   7   3   7       31.79       55.71     26.52 o 
  -7   4   7        1.81       31.28     23.07 o 
  -6   4   7       14.11       29.21     19.33 o 
  -5   4   7       11.59        8.78     11.52 o 
  -4   4   7       66.19       33.70      8.92 o 
  -3   4   7       51.46       66.71      9.11 o 
  -2   4   7      223.78      195.41     12.20 o 
  -1   4   7        7.29       11.21     10.28 o 
   0   4   7        0.97       26.05      5.48 o 
   1   4   7      455.77      415.91     15.54 o 
   2   4   7       39.71       43.55      7.56 o 
   3   4   7      168.74      163.61     12.89 o 
   4   4   7       10.23        8.17      8.73 o 
   5   4   7       26.78       20.62     11.19 o 
   6   4   7        2.94       11.68     15.09 o 
   7   4   7        1.86        0.00     18.18 o 
  -7   5   7        0.38       27.81     24.18 o 
  -6   5   7      166.58      206.39     30.28 o 
  -5   5   7       42.19       29.28     11.85 o 
  -4   5   7        0.28        9.80      9.09 o 
  -3   5   7      346.17      325.94     17.77 o 
  -2   5   7      226.17      249.10     13.50 o 
  -1   5   7       12.69       48.17     10.96 o 
   0   5   7     1221.94     1250.65     42.39 o 
   1   5   7     2950.77     2772.70     59.69 o 
   2   5   7     3291.51     3213.74     72.35 o 
   3   5   7      463.59      445.17     20.70 o 
   4   5   7       89.22      102.11     15.66 o 
   5   5   7        9.49        3.97     10.19 o 
   6   5   7        2.66        0.00     16.88 o 
  -7   6   7       12.23       24.41     30.15 o 
  -6   6   7       45.42       35.35     20.24 o 
  -5   6   7      187.87      257.19     31.55 o 
  -4   6   7      224.26      218.92     19.17 o 
  -3   6   7      344.40      293.43     14.34 o 
  -2   6   7     1170.39     1127.28     31.50 o 
  -1   6   7     1920.85     1963.62     46.07 o 
   0   6   7     8220.12     8699.34    168.86 o 
   1   6   7     1116.64      960.95     28.83 o 
   2   6   7      397.63      433.16     19.06 o 
   3   6   7      655.39      658.06     47.50 o 
   4   6   7       28.57       17.48     10.76 o 
   5   6   7        0.02       27.89     13.17 o 
   6   6   7      436.67      423.73     42.69 o 
  -6   7   7       20.71       14.67     19.76 o 
  -5   7   7        0.62       32.50     21.60 o 
  -4   7   7       59.53       50.46     16.79 o 
  -3   7   7     1159.54     1032.14     35.79 o 
  -2   7   7     2347.46     2160.30     52.18 o 
  -1   7   7     1819.65     1584.99     41.18 o 
   0   7   7        2.00       24.84     14.12 o 
   1   7   7        6.72       23.14      7.61 o 
   2   7   7      133.17      173.64     16.91 o 
   3   7   7        4.32       16.12     12.34 o 
   4   7   7       38.64       44.10     11.11 o 
   5   7   7       34.22       31.28     18.16 o 
   6   7   7       15.45       15.97     19.77 o 
  -6   8   7        0.51        0.00     16.92 o 
  -5   8   7        0.78        0.00     16.36 o 
  -4   8   7       15.66       32.81     36.86 o 
  -3   8   7       50.31       54.34     11.92 o 
  -2   8   7        0.40       14.46      7.81 o 
  -1   8   7      168.01      207.01     16.02 o 
   0   8   7        5.19        4.56      6.80 o 
   1   8   7       88.96       88.01     14.57 o 
   2   8   7      136.87      165.19     13.27 o 
   3   8   7      257.73      242.70     18.18 o 
   4   8   7       89.86       85.75     12.62 o 
   5   8   7        0.04        5.69     17.43 o 
   6   8   7        1.51        0.00     30.51 o 
  -6   9   7      106.26       97.69     32.77 o 
  -5   9   7       32.48       17.71     18.57 o 
  -4   9   7        0.18        0.00     16.46 o 
  -3   9   7      722.37      723.27     43.43 o 
  -2   9   7      589.19      541.40     21.77 o 
  -1   9   7      211.64      272.18     16.47 o 
   0   9   7        1.80       12.97      8.29 o 
   1   9   7      113.49       95.92     11.37 o 
   2   9   7       39.48       41.13     13.50 o 
   3   9   7      198.79      195.97     19.29 o 
   4   9   7      573.56      595.87     42.94 o 
   5   9   7      218.94      279.84     38.22 o 
   6   9   7      142.90      103.34     28.89 o 
  -6  10   7       16.43        6.46     20.83 o 
  -5  10   7      209.78      255.97     39.93 o 
  -4  10   7      150.35      188.65     28.64 o 
  -3  10   7      365.97      359.08     35.79 o 
  -2  10   7        1.13       17.60      6.69 o 
  -1  10   7        9.18       51.96     19.22 o 
   0  10   7      445.60      469.27     22.95 o 
   1  10   7       45.79       55.69     10.80 o 
   2  10   7      233.72      272.15     19.32 o 
   3  10   7     1771.28     1709.66     68.66 o 
   4  10   7      153.00      163.00     26.31 o 
   5  10   7       38.00       66.28     22.99 o 
  -5  11   7       21.20        0.00     19.42 o 
  -4  11   7       15.80        4.45     16.04 o 
  -3  11   7        0.17       10.59     17.54 o 
  -2  11   7       19.52       59.44     24.14 o 
  -1  11   7       27.69       45.53     11.93 o 
   0  11   7       59.91       70.34     12.55 o 
   1  11   7       15.46       44.93     12.84 o 
   2  11   7     1048.97      998.54     59.40 o 
   3  11   7        5.49        0.00     16.73 o 
   4  11   7       13.35       43.79     19.18 o 
   5  11   7       35.43       44.59     42.01 o 
  -5  12   7        4.01        6.06     18.31 o 
  -4  12   7       43.83       58.27     22.25 o 
  -3  12   7       43.27       50.29     21.75 o 
  -2  12   7      105.74      144.88     18.40 o 
  -1  12   7        1.95       21.40      9.16 o 
   0  12   7      110.51      156.29     18.23 o 
   1  12   7        1.71        0.00      9.46 o 
   2  12   7        1.33        0.00     10.59 o 
   3  12   7      105.06      160.53     25.74 o 
   4  12   7        0.67       21.26     18.30 o 
   5  12   7        7.48       38.43     25.50 o 
  -5  13   7       18.74       10.05     19.27 o 
  -4  13   7        1.56       19.77     18.51 o 
  -3  13   7       17.60        0.00     20.17 o 
  -2  13   7       33.63        8.22     21.96 o 
  -1  13   7       10.40        7.47      9.02 o 
   0  13   7      241.14      292.99     21.90 o 
   1  13   7      487.56      450.18     28.78 o 
   2  13   7      415.59      443.71     53.48 o 
   3  13   7      132.10      168.15     30.73 o 
   4  13   7        3.49       25.43     20.83 o 
  -4  14   7       25.31       10.47     23.14 o 
  -3  14   7       22.20       50.71     26.88 o 
  -2  14   7      133.96      217.20     30.94 o 
  -1  14   7      214.57      200.64     22.88 o 
   0  14   7      427.37      465.50     29.64 o 
   1  14   7       55.99       30.35     12.59 o 
   2  14   7       12.56       19.14     16.45 o 
   3  14   7       79.57       89.19     36.12 o 
   4  14   7        9.81       56.70     24.29 o 
  -3  15   7       22.17       32.50     22.18 o 
  -2  15   7       30.32       40.04     20.74 o 
  -1  15   7       63.36       44.94     16.60 o 
   0  15   7        0.51        4.30     11.13 o 
   1  15   7        4.80        0.00     12.43 o 
   2  15   7       53.89       49.52     21.33 o 
   3  15   7        7.50        2.27     22.93 o 
  -3  16   7       32.22        0.00     21.42 o 
  -2  16   7        8.41       20.09     19.74 o 
  -1  16   7        6.18       10.93     18.35 o 
   0  16   7       18.45       15.14     15.37 o 
   1  16   7       13.08       46.02     18.57 o 
   2  16   7        3.27       20.24     21.23 o 
  -2  17   7       43.67       98.85     44.82 o 
  -1  17   7       61.21      124.60     40.16 o 
   0  17   7        0.03        3.83     17.24 o 
   1  17   7       28.36       56.75     38.90 o 
  -7   0   8        0.40        7.47     26.47 o 
  -6   0   8        4.53       19.49     17.18 o 
  -5   0   8      678.36      623.45     46.68 o 
  -4   0   8      570.86      568.73     36.17 o 
  -3   0   8      155.65      184.05     21.71 o 
  -2   0   8     1042.49      836.57     46.85 o 
  -1   0   8     7672.88     8189.25    300.95 o 
   0   0   8     6672.53     6339.93    219.67 o 
   1   0   8     1341.04     1296.28     22.92 o 
   2   0   8     1024.37      947.95     33.10 o 
   3   0   8     4717.59     4950.10    158.51 o 
   4   0   8      279.49      280.56     35.13 o 
   5   0   8       66.24      113.91     24.11 o 
   6   0   8      391.48      378.67     47.22 o 
   7   0   8        8.08       14.60     31.60 o 
  -7   1   8        5.67       25.28     20.42 o 
  -6   1   8      136.53      173.37     23.31 o 
  -5   1   8       12.59       23.43     10.38 o 
  -4   1   8       76.43       84.70     14.68 o 
  -3   1   8     1493.91     1525.45     43.32 o 
  -2   1   8       37.17       28.81      8.53 o 
  -1   1   8     1921.61     1578.93     30.66 o 
   0   1   8     4438.61     3796.99     84.88 o 
   1   1   8      562.07      573.89     15.46 o 
   2   1   8      900.72      996.95     25.16 o 
   3   1   8      520.62      520.38     22.89 o 
   4   1   8      261.62      218.37     16.60 o 
   5   1   8      420.57      416.04     27.58 o 
   6   1   8       53.19       67.83     17.86 o 
   7   1   8        3.41       11.71     18.74 o 
  -7   2   8        0.18        9.93     22.72 o 
  -6   2   8       40.66       68.16     17.20 o 
  -5   2   8        9.31       32.10     11.90 o 
  -4   2   8       12.53       40.24     10.83 o 
  -3   2   8       63.56       51.98     10.03 o 
  -2   2   8      122.35      152.96     12.86 o 
  -1   2   8     1982.45     1923.18     38.77 o 
   0   2   8      353.23      342.42     10.13 o 
   1   2   8      401.20      435.56     11.10 o 
   2   2   8      725.26      627.51     17.75 o 
   3   2   8      127.41      180.12     17.39 o 
   4   2   8      327.56      293.49     23.40 o 
   5   2   8      175.52      223.95     20.35 o 
   6   2   8       36.95       30.93     14.64 o 
   7   2   8        2.09       23.19     25.95 o 
  -7   3   8        1.64       29.34     38.17 o 
  -6   3   8       82.44       67.31     29.03 o 
  -5   3   8        0.37        0.00      8.06 o 
  -4   3   8      103.08       78.95     12.57 o 
  -3   3   8     1019.10     1114.33     35.26 o 
  -2   3   8        7.83       36.01      7.99 o 
  -1   3   8       22.83       39.70      5.89 o 
   0   3   8     2866.42     3124.83     54.54 o 
   1   3   8     1441.63     1098.49     24.60 o 
   2   3   8     2531.92     2944.30     64.93 o 
   3   3   8        9.46        0.00      6.82 o 
   4   3   8        1.57       15.42     17.87 o 
   5   3   8       33.60       46.99     13.54 o 
   6   3   8        7.20        2.21     12.06 o 
  -7   4   8       55.27       60.13     26.96 o 
  -6   4   8        1.44       20.09     18.41 o 
  -5   4   8      168.75      162.15     20.18 o 
  -4   4   8        6.93        0.00      9.50 o 
  -3   4   8       30.58       16.93      8.47 o 
  -2   4   8     4317.52     4421.82     94.76 o 
  -1   4   8     4499.81     4425.74    252.88 o 
   0   4   8     6318.15     6114.17    111.67 o 
   1   4   8      189.16      157.03      9.49 o 
   2   4   8        3.07       10.40      8.01 o 
   3   4   8     2684.90     2523.48     67.03 o 
   4   4   8        7.45       29.14      9.65 o 
   5   4   8        9.35        0.00     10.36 o 
   6   4   8      257.01      245.28     29.63 o 
  -7   5   8        0.11       25.80     21.65 o 
  -6   5   8       34.16       46.51     23.67 o 
  -5   5   8       35.68       22.16     14.07 o 
  -4   5   8       24.05       18.10     11.53 o 
  -3   5   8     1765.57     1799.85     49.80 o 
  -2   5   8        4.62       13.58      7.99 o 
  -1   5   8      504.29      454.60     45.27 o 
   0   5   8     2384.10     2465.31     54.68 o 
   1   5   8     3354.62     3216.29     69.06 o 
   2   5   8     1240.15     1477.33     69.03 o 
   3   5   8        4.24       13.47     12.66 o 
   4   5   8       68.50      149.17     18.22 o 
   5   5   8        2.73        0.00     10.79 o 
   6   5   8       33.60       56.82     23.28 o 
  -6   6   8        0.23       23.84     21.06 o 
  -5   6   8       28.27       62.07     24.28 o 
  -4   6   8      153.59      179.18     22.67 o 
  -3   6   8       88.90      103.73     11.01 o 
  -2   6   8        0.07        0.00      7.14 o 
  -1   6   8     1467.89     1482.33     39.23 o 
   0   6   8      208.16      198.76     16.75 o 
   1   6   8      938.63      882.81     28.30 o 
   2   6   8      189.01      176.89     14.55 o 
   3   6   8      283.24      260.20     18.27 o 
   4   6   8      129.38       82.41     17.35 o 
   5   6   8        0.89       13.25     13.55 o 
   6   6   8        8.86       56.53     32.28 o 
  -6   7   8      145.91      147.48     29.90 o 
  -5   7   8        5.26        4.23     13.74 o 
  -4   7   8        6.32       27.00     14.60 o 
  -3   7   8      660.93      609.12     23.33 o 
  -2   7   8      312.25      357.63     17.96 o 
  -1   7   8       15.48       28.02      9.00 o 
   0   7   8      236.35      237.98     14.98 o 
   1   7   8       86.56      100.75     16.61 o 
   2   7   8       92.44       85.59     11.61 o 
   3   7   8      113.23      111.32     15.55 o 
   4   7   8      529.94      559.10     29.17 o 
   5   7   8      242.36      182.33     27.71 o 
   6   7   8       14.78       44.11     23.84 o 
  -6   8   8        0.04       17.95     19.92 o 
  -5   8   8      129.42      156.42     30.77 o 
  -4   8   8      318.87      387.11     34.56 o 
  -3   8   8       58.56       53.81     17.16 o 
  -2   8   8      434.99      405.26     19.42 o 
  -1   8   8     1085.08     1053.46     34.75 o 
   0   8   8      890.26      827.07     30.37 o 
   1   8   8      175.01      196.09     15.43 o 
   2   8   8      118.02      193.01     18.23 o 
   3   8   8      904.46      833.08     38.36 o 
   4   8   8       20.43       15.45      9.98 o 
   5   8   8       42.92       37.23     20.35 o 
   6   8   8      227.52      243.98     40.33 o 
  -6   9   8       17.45       23.19     22.61 o 
  -5   9   8       10.57        9.47     20.85 o 
  -4   9   8       44.47       34.59     18.60 o 
  -3   9   8      210.59      276.73     72.51 o 
  -2   9   8       99.63      109.26     15.15 o 
  -1   9   8       41.80       42.50     10.07 o 
   0   9   8      374.35      399.79     22.19 o 
   1   9   8       34.76       65.82     14.05 o 
   2   9   8      163.66      166.20     26.73 o 
   3   9   8       62.11      112.49     19.61 o 
   4   9   8      157.02      178.67     25.15 o 
   5   9   8       81.48       81.62     24.31 o 
   6   9   8        9.28        0.00     19.04 o 
  -6  10   8        0.29        0.00     20.01 o 
  -5  10   8        4.65        0.00     20.53 o 
  -4  10   8       14.94       34.70     19.04 o 
  -3  10   8       26.47       55.21     18.56 o 
  -2  10   8       44.29       75.43     10.08 o 
  -1  10   8       30.54       84.75     12.61 o 
   0  10   8       80.71      103.40     13.45 o 
   1  10   8       23.33       19.55     10.47 o 
   2  10   8       34.84       56.57     13.01 o 
   3  10   8        2.15        9.35     10.32 o 
   4  10   8       18.52       17.01     16.61 o 
   5  10   8        7.92        7.65     21.15 o 
  -5  11   8       13.91       55.33     26.89 o 
  -4  11   8       10.75       45.62     19.75 o 
  -3  11   8       76.23       89.96     32.18 o 
  -2  11   8       25.98       18.87     11.71 o 
  -1  11   8       20.00       50.00     17.73 o 
   0  11   8      550.07      555.40     30.10 o 
   1  11   8       76.28       72.48     13.68 o 
   2  11   8      400.38      370.75     26.91 o 
   3  11   8       21.88        0.00     14.32 o 
   4  11   8       77.44      106.27     31.33 o 
   5  11   8       58.20       50.36     23.93 o 
  -5  12   8       33.92      134.25     65.17 o 
  -4  12   8       66.74       39.13     22.45 o 
  -3  12   8        2.18       12.32     16.80 o 
  -2  12   8       81.10       91.38     19.17 o 
  -1  12   8      201.37      208.90     18.04 o 
   0  12   8       88.17       80.96     14.17 o 
   1  12   8       84.56       78.54     19.12 o 
   2  12   8       31.19       29.72     11.55 o 
   3  12   8      449.13      344.35     35.33 o 
   4  12   8       52.07       41.89     20.84 o 
   5  12   8        0.10        0.00     21.11 o 
  -4  13   8        4.85        0.00     19.00 o 
  -3  13   8       85.79       94.86     38.30 o 
  -2  13   8       17.43        9.06     16.27 o 
  -1  13   8        1.04       14.04     10.59 o 
   0  13   8       61.46       96.43     15.38 o 
   1  13   8      117.66      157.13     21.94 o 
   2  13   8       31.51        7.53     14.10 o 
   3  13   8        0.68        9.82     15.58 o 
   4  13   8       19.93       28.07     20.77 o 
  -4  14   8        3.67        0.00     21.01 o 
  -3  14   8        2.36       24.66     20.49 o 
  -2  14   8        1.40       21.23     18.88 o 
  -1  14   8       17.15       23.31     13.77 o 
   0  14   8        9.02       49.06     19.41 o 
   1  14   8        0.39       11.24     11.97 o 
   2  14   8       22.03       53.60     18.45 o 
   3  14   8       10.39        3.27     19.78 o 
   4  14   8        8.12       12.82     18.99 o 
  -3  15   8      115.82       89.61     28.18 o 
  -2  15   8       42.20       45.97     25.71 o 
  -1  15   8       44.18       90.31     27.92 o 
   0  15   8      132.56      118.01     19.43 o 
   1  15   8       28.78       46.05     18.89 o 
   2  15   8       20.12       24.11     18.81 o 
   3  15   8       23.46       28.54     19.67 o 
  -2  16   8       28.96       12.78     19.07 o 
  -1  16   8       38.47       43.73     20.89 o 
   0  16   8       87.40       16.26     15.68 o 
   1  16   8        0.01       39.18     17.11 o 
   2  16   8       17.75       29.85     21.77 o 
  -1  17   8        0.99       98.48     43.13 o 
   0  17   8        8.39       11.40     30.53 o 
   1  17   8        0.54       21.51     24.43 o 
  -7   1   9        6.62        0.00     28.24 o 
  -6   1   9       42.84       70.71     18.68 o 
  -5   1   9       69.41       55.44     13.65 o 
  -4   1   9       21.14       28.14     10.38 o 
  -3   1   9     1429.42     1396.53     43.20 o 
  -2   1   9      341.57      391.90     23.19 o 
  -1   1   9     1613.09     1694.40     33.67 o 
   0   1   9     5705.34     5480.74    143.59 o 
   1   1   9      245.79      251.71     19.22 o 
   2   1   9      201.04      166.49      8.25 o 
   3   1   9      715.12      701.32     26.06 o 
   4   1   9     1051.63      925.88     38.34 o 
   5   1   9       86.70      111.90     16.24 o 
   6   1   9        8.94        7.76     13.34 o 
  -7   2   9       16.49       16.46     27.78 o 
  -6   2   9      112.32      109.93     23.17 o 
  -5   2   9       78.85       66.29     13.64 o 
  -4   2   9      185.78      202.88     17.52 o 
  -3   2   9      592.02      603.67     25.43 o 
  -2   2   9     2628.86     2719.17     82.85 o 
  -1   2   9      224.05      232.88     10.98 o 
   0   2   9       53.10       85.97     18.15 o 
   1   2   9     2599.82     2511.36     39.82 o 
   2   2   9     3402.92     3376.72     68.91 o 
   3   2   9     2306.63     2152.33     57.25 o 
   4   2   9       15.22       21.39     11.73 o 
   5   2   9       21.53       34.94     13.95 o 
   6   2   9      102.28      115.11     20.48 o 
  -7   3   9        3.00        2.60     23.43 o 
  -6   3   9      168.20      147.47     22.86 o 
  -5   3   9        3.46       14.85      9.86 o 
  -4   3   9       14.72       40.96     18.58 o 
  -3   3   9       69.43       72.42     11.69 o 
  -2   3   9      592.22      491.68     42.57 o 
  -1   3   9     1389.24     1466.97     40.39 o 
   0   3   9     5274.62     5220.67     88.05 o 
   1   3   9     1788.37     1912.46     37.58 o 
   2   3   9      572.75      550.40     19.25 o 
   3   3   9      214.79      218.62     14.90 o 
   4   3   9      175.92      210.40     18.58 o 
   5   3   9       83.62      105.03     18.54 o 
   6   3   9       11.59       47.32     17.57 o 
  -7   4   9        1.07        0.00     22.73 o 
  -6   4   9        1.15       15.46     19.44 o 
  -5   4   9       15.31        8.64     11.66 o 
  -4   4   9       18.87       27.21     10.64 o 
  -3   4   9        0.11        2.93     10.17 o 
  -2   4   9        1.55       13.70      7.55 o 
  -1   4   9        5.24        5.96      8.94 o 
   0   4   9      207.93      205.59     10.00 o 
   1   4   9      675.99      748.07     20.82 o 
   2   4   9     1295.61     1323.21     36.33 o 
   3   4   9        1.36        0.11      8.02 o 
   4   4   9       46.04       47.36     11.87 o 
   5   4   9        3.95       19.08     12.30 o 
   6   4   9       18.15       18.38     15.65 o 
  -6   5   9      203.55      212.86     31.32 o 
  -5   5   9       39.55       56.37     16.75 o 
  -4   5   9       34.28       46.07     10.72 o 
  -3   5   9      956.07      946.43     42.72 o 
  -2   5   9      121.37      245.29     25.30 o 
  -1   5   9      315.25      298.77     17.44 o 
   0   5   9     4307.08     4489.89     95.23 o 
   1   5   9      359.06      415.46     17.39 o 
   2   5   9      620.59      539.30     22.16 o 
   3   5   9      229.46      278.08     19.18 o 
   4   5   9        2.71        0.00     10.74 o 
   5   5   9       69.66       46.67     14.04 o 
   6   5   9       67.39      130.52     29.77 o 
  -6   6   9       25.33        9.82     17.43 o 
  -5   6   9       80.44       60.70     27.41 o 
  -4   6   9        4.14       14.48     12.31 o 
  -3   6   9      165.17      167.17     14.65 o 
  -2   6   9     2424.21     2387.69     63.52 o 
  -1   6   9      993.83      930.61     33.60 o 
   0   6   9      827.64      758.38     27.91 o 
   1   6   9      486.17      474.92     19.97 o 
   2   6   9      323.41      379.94     19.81 o 
   3   6   9      314.02      274.42     18.90 o 
   4   6   9      153.17      187.22     19.07 o 
   5   6   9      108.19      114.80     20.02 o 
   6   6   9      254.51      236.27     38.38 o 
  -6   7   9        9.30        1.85     16.14 o 
  -5   7   9       48.82       52.60     22.60 o 
  -4   7   9       36.98       52.97     24.87 o 
  -3   7   9      346.21      248.34     21.77 o 
  -2   7   9        7.14        3.80      7.40 o 
  -1   7   9       71.93       66.44     12.43 o 
   0   7   9     1179.27     1101.03     37.54 o 
   1   7   9      129.62      175.76     14.33 o 
   2   7   9       57.69       80.17     23.54 o 
   3   7   9      119.79      112.34     17.65 o 
   4   7   9      151.28      175.97     24.22 o 
   5   7   9        7.25       49.65     23.15 o 
   6   7   9       27.48       43.98     26.34 o 
  -6   8   9       10.32       10.35     22.46 o 
  -5   8   9      101.18       82.87     23.38 o 
  -4   8   9        1.60       28.36     15.73 o 
  -3   8   9      163.54      167.61     24.02 o 
  -2   8   9        5.45        0.15      9.25 o 
  -1   8   9        8.65       10.10     11.95 o 
   0   8   9       55.56       28.20      8.68 o 
   1   8   9      174.29      195.82     16.88 o 
   2   8   9        2.72       34.70     13.66 o 
   3   8   9       12.09        3.07     10.06 o 
   4   8   9        5.86        0.00      8.95 o 
   5   8   9        2.95        0.35     14.27 o 
   6   8   9       16.00       20.76     21.40 o 
  -6   9   9       58.54       53.65     33.80 o 
  -5   9   9       44.04       11.13     32.31 o 
  -4   9   9        4.27        3.47     13.10 o 
  -3   9   9      818.96      815.62     50.81 o 
  -2   9   9        5.83        9.07      9.39 o 
  -1   9   9      226.34      273.85     17.93 o 
   0   9   9      554.28      517.40     26.86 o 
   1   9   9        4.05       18.62      9.09 o 
   2   9   9        6.90       19.72     12.32 o 
   3   9   9      682.24      731.99     45.29 o 
   4   9   9      258.35      233.04     27.65 o 
   5   9   9      189.28      209.09     34.00 o 
  -5  10   9       75.73       88.23     27.66 o 
  -4  10   9      237.46      214.95     29.17 o 
  -3  10   9        1.25       19.00     14.54 o 
  -2  10   9      123.38      172.92     18.99 o 
  -1  10   9       14.56       44.14     10.83 o 
   0  10   9        5.27        0.00      9.77 o 
   1  10   9     2084.73     2058.03     66.86 o 
   2  10   9      104.51       49.52     13.07 o 
   3  10   9      922.20      806.50     44.85 o 
   4  10   9        0.17       30.28     21.43 o 
   5  10   9        0.55        0.00     23.91 o 
  -5  11   9        3.02        5.71     20.83 o 
  -4  11   9        1.82        7.02     16.36 o 
  -3  11   9       48.61       55.61     22.45 o 
  -2  11   9       76.84       93.16     14.21 o 
  -1  11   9       43.55       38.53     10.98 o 
   0  11   9      601.97      532.21     29.29 o 
   1  11   9       16.03       48.56     22.89 o 
   2  11   9        0.34        0.00     12.01 o 
   3  11   9        7.28        0.00     14.94 o 
   4  11   9        6.40        6.48     15.59 o 
   5  11   9       40.77       35.39     22.19 o 
  -5  12   9        9.24        0.00     18.35 o 
  -4  12   9        2.80       18.46     18.62 o 
  -3  12   9       28.32       42.96     21.72 o 
  -2  12   9       32.45       27.99     18.72 o 
  -1  12   9        2.47        3.04     10.01 o 
   0  12   9       37.08       63.40     18.53 o 
   1  12   9       90.08      106.62     21.15 o 
   2  12   9       27.12       28.07     12.88 o 
   3  12   9        8.52        9.76     17.37 o 
   4  12   9        9.50       20.61     20.93 o 
  -4  13   9        1.78        0.00     21.60 o 
  -3  13   9      183.51      190.53     32.10 o 
  -2  13   9       33.67       12.05     15.73 o 
  -1  13   9       26.85       56.49     17.28 o 
   0  13   9      494.06      417.04     28.80 o 
   1  13   9      100.62      131.35     18.50 o 
   2  13   9       73.91       62.42     20.93 o 
   3  13   9        7.48       10.41     17.68 o 
   4  13   9        6.09        0.35     16.69 o 
  -4  14   9        5.00       78.86     31.09 o 
  -3  14   9       10.69       39.68     30.84 o 
  -2  14   9      123.38      113.37     26.95 o 
  -1  14   9      213.01      197.12     25.62 o 
   0  14   9      165.93      173.86     21.91 o 
   1  14   9       23.41       28.47     13.97 o 
   2  14   9        4.36        9.98     15.54 o 
   3  14   9       16.84       26.75     19.72 o 
  -3  15   9       24.94       34.03     25.71 o 
  -2  15   9       16.78        9.94     18.51 o 
  -1  15   9        1.64        4.95     16.53 o 
   0  15   9        6.10        0.00     13.11 o 
   1  15   9        1.19        0.00     13.92 o 
   2  15   9        1.62        2.12     19.89 o 
   3  15   9       14.64       75.25     28.47 o 
  -2  16   9       10.30       22.26     22.50 o 
  -1  16   9        1.28        0.00     17.47 o 
   0  16   9        2.42       45.49     24.23 o 
   1  16   9        0.04        0.00     16.56 o 
   2  16   9        8.93       10.26     40.66 o 
  -7   0  10        0.24       44.15     40.56 o 
  -6   0  10      207.24      245.80     35.79 o 
  -5   0  10      135.97      208.16     30.09 o 
  -4   0  10       29.84       13.96     14.39 o 
  -3   0  10       90.25      120.18     38.33 o 
  -2   0  10      467.32      482.55     44.91 o 
  -1   0  10     1564.35     1414.97     41.40 o 
   0   0  10      130.94      189.95     49.30 o 
   1   0  10     4361.51     4415.78    180.83 o 
   2   0  10     1995.78     1698.48    102.80 o 
   3   0  10      285.56      297.14     34.46 o 
   4   0  10        1.09        0.00     15.77 o 
   5   0  10      692.51      602.09     60.24 o 
   6   0  10      154.69      193.76     35.67 o 
  -7   1  10       18.54       29.76     26.84 o 
  -6   1  10       75.80       49.65     19.01 o 
  -5   1  10       31.02       57.05     20.44 o 
  -4   1  10        1.45       13.38     15.11 o 
  -3   1  10      360.58      374.23     21.32 o 
  -2   1  10      366.06      414.82     18.45 o 
  -1   1  10     1585.06     1555.38     36.30 o 
   0   1  10      268.81      318.23     20.64 o 
   1   1  10       56.80       53.53     11.59 o 
   2   1  10      400.55      417.56     13.44 o 
   3   1  10     1820.30     1677.09     49.96 o 
   4   1  10      970.77      958.53     39.77 o 
   5   1  10      130.19      129.40     22.87 o 
   6   1  10        6.75       54.69     20.12 o 
  -6   2  10        5.04       22.04     16.11 o 
  -5   2  10       32.15       82.90     20.23 o 
  -4   2  10       46.35       36.58     11.93 o 
  -3   2  10      126.74      116.33     13.65 o 
  -2   2  10      327.38      295.39     15.64 o 
  -1   2  10      363.69      308.92     11.68 o 
   0   2  10      778.21      699.31     21.87 o 
   1   2  10     1469.63     1239.27     48.07 o 
   2   2  10      259.46      267.35     11.79 o 
   3   2  10      491.61      492.08     22.14 o 
   4   2  10       32.31       53.74     13.56 o 
   5   2  10       93.90      104.26     18.78 o 
   6   2  10        6.43       36.07     16.38 o 
  -6   3  10       55.53       50.06     19.94 o 
  -5   3  10      119.09      161.04     17.88 o 
  -4   3  10       42.28       81.58     14.01 o 
  -3   3  10      539.77      469.09     24.32 o 
  -2   3  10      241.16      234.59     31.69 o 
  -1   3  10      691.09      668.80     22.60 o 
   0   3  10     1993.51     1991.16     38.20 o 
   1   3  10      347.07      302.60     12.64 o 
   2   3  10      204.04      222.22     13.33 o 
   3   3  10      264.85      300.09     17.65 o 
   4   3  10       22.62       29.58     13.97 o 
   5   3  10        0.12        0.00     10.73 o 
   6   3  10      213.78      194.19     28.23 o 
  -6   4  10       79.79       50.03     21.29 o 
  -5   4  10       56.14      104.32     17.56 o 
  -4   4  10       29.54       19.44      8.88 o 
  -3   4  10      316.90      258.97     18.58 o 
  -2   4  10      743.77      878.37     37.45 o 
  -1   4  10      113.23      105.88      9.23 o 
   0   4  10      432.70      372.94     20.01 o 
   1   4  10     2111.68     2220.69     47.67 o 
   2   4  10     1615.64     1425.54     39.69 o 
   3   4  10      184.51      192.82     15.28 o 
   4   4  10      136.77      127.15     15.68 o 
   5   4  10      114.65      164.28     20.75 o 
   6   4  10       58.95       70.96     31.80 o 
  -6   5  10       44.65        0.00     16.92 o 
  -5   5  10       17.88        5.19     12.07 o 
  -4   5  10        5.38       30.44     10.99 o 
  -3   5  10       12.14       36.61     15.46 o 
  -2   5  10      194.06      227.68     18.37 o 
  -1   5  10      873.58      782.72     26.32 o 
   0   5  10     1240.22     1301.23     41.05 o 
   1   5  10       10.42        9.43      6.09 o 
   2   5  10      149.79      174.88     13.08 o 
   3   5  10      185.98      204.83     17.08 o 
   4   5  10       64.24       52.11     13.21 o 
   5   5  10        8.57       19.95     12.26 o 
   6   5  10      101.54      117.48     29.23 o 
  -6   6  10       20.23       21.91     20.15 o 
  -5   6  10       23.10       28.20     25.69 o 
  -4   6  10       43.33       78.38     15.81 o 
  -3   6  10        8.52       13.10     11.86 o 
  -2   6  10      246.13      317.20     19.38 o 
  -1   6  10      283.90      283.09     18.63 o 
   0   6  10      394.11      385.29     17.93 o 
   1   6  10       78.97       75.74     11.34 o 
   2   6  10      183.10      203.24     15.54 o 
   3   6  10       14.64       26.17     18.18 o 
   4   6  10        4.89       15.31     11.42 o 
   5   6  10       37.45       46.48     16.68 o 
   6   6  10        2.34       16.79     19.86 o 
  -6   7  10       23.72       14.56     21.40 o 
  -5   7  10       94.82      129.23     26.05 o 
  -4   7  10      114.18      103.91     16.69 o 
  -3   7  10      480.51      436.67     23.14 o 
  -2   7  10       10.70       29.73     23.74 o 
  -1   7  10       29.19       72.60     11.04 o 
   0   7  10      853.07      754.32     32.29 o 
   1   7  10        3.22        5.74      8.00 o 
   2   7  10      107.07      117.22     14.58 o 
   3   7  10      943.80      782.89     34.32 o 
   4   7  10       19.59       25.14     12.58 o 
   5   7  10       46.63       46.73     20.45 o 
   6   7  10       24.45       57.23     26.37 o 
  -6   8  10      126.18      136.50     53.75 o 
  -5   8  10       90.63       82.27     27.64 o 
  -4   8  10       17.07       55.95     33.92 o 
  -3   8  10      118.70       94.30     16.92 o 
  -2   8  10      108.52       78.42     13.17 o 
  -1   8  10      165.13      164.54     15.37 o 
   0   8  10       58.29      102.36     18.69 o 
   1   8  10      478.62      513.95     26.01 o 
   2   8  10      443.09      428.40     25.56 o 
   3   8  10        7.33       13.79     12.60 o 
   4   8  10       60.03       58.05     20.52 o 
   5   8  10      259.29      263.05     34.75 o 
  -5   9  10        6.78        6.22     16.94 o 
  -4   9  10        6.94        5.74     16.90 o 
  -3   9  10      168.23      164.04     24.58 o 
  -2   9  10       10.74        3.89      8.80 o 
  -1   9  10       35.96       33.48     11.48 o 
   0   9  10       16.64       11.35     10.09 o 
   1   9  10        3.68        0.00      9.47 o 
   2   9  10      283.04      312.71     22.05 o 
   3   9  10      253.16      294.88     27.41 o 
   4   9  10      126.49      126.12     24.61 o 
   5   9  10       54.85       86.74     27.11 o 
  -5  10  10        0.02        7.03     18.07 o 
  -4  10  10       18.48        0.00     14.26 o 
  -3  10  10       31.76       52.88     33.01 o 
  -2  10  10       46.66       74.59     14.72 o 
  -1  10  10       74.02       96.35     14.09 o 
   0  10  10        4.09       14.91     24.48 o 
   1  10  10      133.34      150.75     17.57 o 
   2  10  10        6.52        0.00     10.12 o 
   3  10  10        0.41        0.00     11.97 o 
   4  10  10       24.77       24.11     19.01 o 
   5  10  10        2.73       15.34     18.53 o 
  -5  11  10       36.01       33.62     24.90 o 
  -4  11  10       21.85       30.22     20.90 o 
  -3  11  10      209.30      151.37     26.62 o 
  -2  11  10       55.56       49.94     11.51 o 
  -1  11  10       49.93       41.07     12.54 o 
   0  11  10      440.05      460.13     29.29 o 
   1  11  10       96.94       99.12     26.85 o 
   2  11  10      115.33       82.58     15.51 o 
   3  11  10      106.91      128.21     24.61 o 
   4  11  10        3.27       10.43     17.43 o 
  -4  12  10       22.01        0.00     18.12 o 
  -3  12  10       34.83       67.98     41.05 o 
  -2  12  10      119.77      146.95     20.82 o 
  -1  12  10       62.72       78.80     17.82 o 
   0  12  10       47.08       13.09     12.66 o 
   1  12  10      422.59      391.10     27.74 o 
   2  12  10      348.77      356.78     39.57 o 
   3  12  10       10.93       14.54     18.28 o 
   4  12  10        0.19       13.58     18.47 o 
  -4  13  10        0.58       18.59     23.67 o 
  -3  13  10        3.92      161.79     76.20 o 
  -2  13  10        5.65        0.00     15.86 o 
  -1  13  10        7.18        0.00     11.09 o 
   0  13  10       79.57      101.85     26.06 o 
   1  13  10       35.81       47.69     19.37 o 
   2  13  10        6.19       14.72     13.80 o 
   3  13  10        8.33       19.42     19.07 o 
   4  13  10        2.83        0.00     19.80 o 
  -3  14  10        1.49       19.97     29.74 o 
  -2  14  10       47.43       34.83     21.23 o 
  -1  14  10        7.01       26.55     20.23 o 
   0  14  10        0.67        0.00     12.85 o 
   1  14  10       18.40       18.28     12.76 o 
   2  14  10        2.52       13.35     16.71 o 
   3  14  10        3.11        0.88     17.20 o 
  -3  15  10       38.27       17.25     22.74 o 
  -2  15  10        7.31        5.27     16.41 o 
  -1  15  10        3.14       20.23     20.33 o 
   0  15  10       76.16      114.57     20.73 o 
   1  15  10        0.29        0.00     15.04 o 
   2  15  10        0.12        0.00     23.34 o 
  -1  16  10       34.18       56.13     24.74 o 
   0  16  10        0.17       34.54     26.53 o 
   1  16  10        6.65       13.58     18.97 o 
  -6   1  11        1.89       13.23     15.16 o 
  -5   1  11      222.16      258.49     23.37 o 
  -4   1  11      113.64      141.67     17.49 o 
  -3   1  11      292.03      337.26     19.64 o 
  -2   1  11      377.85      306.36     16.13 o 
  -1   1  11       93.83       76.92      7.45 o 
   0   1  11       35.37       10.67      9.56 o 
   1   1  11     1271.44     1383.02     57.48 o 
   2   1  11      292.90      279.08     24.77 o 
   3   1  11     1090.04     1025.83     33.42 o 
   4   1  11       15.70       32.47     11.02 o 
   5   1  11       74.03       69.54     17.02 o 
   6   1  11      157.89      172.88     29.20 o 
  -6   2  11      296.33      264.07     33.23 o 
  -5   2  11       15.06       12.66     11.28 o 
  -4   2  11      139.36      138.34     16.75 o 
  -3   2  11      282.19      342.81     20.49 o 
  -2   2  11       14.70       23.95      8.82 o 
  -1   2  11       34.02       24.35      5.73 o 
   0   2  11     2841.50     3014.60    100.40 o 
   1   2  11     1196.83     1059.55     48.59 o 
   2   2  11      650.26      581.15     35.52 o 
   3   2  11      203.02      223.25     27.81 o 
   4   2  11      213.92      176.02     19.81 o 
   5   2  11      356.39      343.74     28.42 o 
   6   2  11       27.09        3.73     14.68 o 
  -6   3  11       19.05       21.97     18.33 o 
  -5   3  11       24.26       54.74     17.12 o 
  -4   3  11        0.46       11.30     10.75 o 
  -3   3  11       78.11      112.64     15.45 o 
  -2   3  11      267.38      316.31     17.46 o 
  -1   3  11       39.41       81.57     11.13 o 
   0   3  11      504.21      515.88     20.95 o 
   1   3  11      805.90      683.79     35.79 o 
   2   3  11      192.46      154.09      9.56 o 
   3   3  11     1052.36      993.50     34.67 o 
   4   3  11       18.20       28.27     11.79 o 
   5   3  11       19.62       19.29     12.52 o 
   6   3  11       90.99       86.84     66.07 o 
  -6   4  11        0.70        8.16     18.79 o 
  -5   4  11        1.59        0.00     13.00 o 
  -4   4  11       39.61       40.20     15.14 o 
  -3   4  11       44.24       21.78     10.97 o 
  -2   4  11      205.23      212.27     28.36 o 
  -1   4  11       50.36       22.04      7.16 o 
   0   4  11      267.78      273.04     24.92 o 
   1   4  11        0.01        5.25      6.72 o 
   2   4  11       20.02       20.08      6.80 o 
   3   4  11        0.14       19.44      8.36 o 
   4   4  11       99.84      100.65     15.79 o 
   5   4  11        2.28       11.66     12.60 o 
   6   4  11        1.57        0.00     21.07 o 
  -6   5  11        3.26        0.00     17.49 o 
  -5   5  11      139.62      115.63     28.18 o 
  -4   5  11      114.79      109.75     21.12 o 
  -3   5  11       64.83       86.39     12.89 o 
  -2   5  11      261.33      262.77     23.19 o 
  -1   5  11      219.33      256.53     18.62 o 
   0   5  11      454.67      415.59     22.69 o 
   1   5  11        8.50       27.93      7.93 o 
   2   5  11      151.37      135.23     19.82 o 
   3   5  11      411.82      408.19     22.75 o 
   4   5  11        3.30        0.00      8.97 o 
   5   5  11       22.80       16.64     13.29 o 
   6   5  11      129.98      168.04     43.27 o 
  -6   6  11      130.52       97.14     34.73 o 
  -5   6  11       15.52       49.07     32.42 o 
  -4   6  11        1.11        0.00     11.90 o 
  -3   6  11      543.29      521.05     26.61 o 
  -2   6  11      222.63      205.64     17.89 o 
  -1   6  11      400.81      382.60     19.78 o 
   0   6  11      436.68      506.50     21.23 o 
   1   6  11      147.76      141.12     12.96 o 
   2   6  11       61.65       99.17     12.45 o 
   3   6  11      215.83      248.67     20.03 o 
   4   6  11      451.40      408.84     27.90 o 
   5   6  11      262.47      227.17     27.91 o 
   6   6  11       13.06       56.36     40.35 o 
  -6   7  11        1.20        0.00     21.06 o 
  -5   7  11       43.91       24.25     19.01 o 
  -4   7  11       93.89       89.65     16.95 o 
  -3   7  11      179.67      209.13     17.61 o 
  -2   7  11       36.85       91.30     17.17 o 
  -1   7  11       11.89       10.14      8.56 o 
   0   7  11        6.47        0.00      8.35 o 
   1   7  11      147.29      156.91     17.48 o 
   2   7  11      117.57      129.80     18.13 o 
   3   7  11      253.50      278.45     22.93 o 
   4   7  11       15.11       23.73     12.96 o 
   5   7  11        1.07       20.80     25.21 o 
  -5   8  11        0.35       91.70     44.49 o 
  -4   8  11        3.46        0.00     16.71 o 
  -3   8  11       65.30       77.22     15.97 o 
  -2   8  11       18.53       38.62     11.74 o 
  -1   8  11        3.28       19.34     15.00 o 
   0   8  11        6.73        0.00      7.60 o 
   1   8  11      162.10      174.17     16.34 o 
   2   8  11       23.83       27.22     11.00 o 
   3   8  11       69.26      113.83     17.54 o 
   4   8  11       13.13        4.87     10.86 o 
   5   8  11       10.76       35.08     21.08 o 
  -5   9  11      121.53      144.80     33.47 o 
  -4   9  11      155.25      208.19     30.93 o 
  -3   9  11       33.91       57.71     18.85 o 
  -2   9  11       89.46       58.68     15.51 o 
  -1   9  11       98.07      107.29     16.01 o 
   0   9  11       88.80       80.87     14.06 o 
   1   9  11       99.99      137.85     16.18 o 
   2   9  11      174.91      164.98     19.14 o 
   3   9  11      370.16      325.17     24.22 o 
   4   9  11       18.63        0.00     15.88 o 
   5   9  11        6.73        0.00     17.11 o 
  -5  10  11       11.31       16.75     20.07 o 
  -4  10  11        2.47       26.10     20.62 o 
  -3  10  11       64.03       29.02     17.46 o 
  -2  10  11       23.56       67.68     21.93 o 
  -1  10  11        2.73        1.91      8.85 o 
   0  10  11      459.49      408.02     27.53 o 
   1  10  11      299.70      316.95     22.90 o 
   2  10  11      684.12      619.35     33.57 o 
   3  10  11       17.89       14.08     12.76 o 
   4  10  11       38.87       44.23     20.87 o 
   5  10  11       22.66       13.78     27.19 o 
  -5  11  11        2.32       60.89     29.96 o 
  -4  11  11        5.79        2.99     16.33 o 
  -3  11  11        7.97        7.83     20.02 o 
  -2  11  11        1.13        2.25      8.36 o 
  -1  11  11       42.32       15.32     11.53 o 
   0  11  11       13.70       18.62     11.36 o 
   1  11  11       51.27       46.39     14.41 o 
   2  11  11      130.31      141.45     20.64 o 
   3  11  11      129.81      143.41     24.44 o 
   4  11  11       17.53        0.00     15.76 o 
  -4  12  11        0.87       21.00     20.07 o 
  -3  12  11       42.84       46.21     21.38 o 
  -2  12  11       12.85        5.57     12.68 o 
  -1  12  11       18.18       29.08     18.04 o 
   0  12  11        0.12       10.21     11.54 o 
   1  12  11       12.10       20.15     15.77 o 
   2  12  11        1.57        3.20     15.55 o 
   3  12  11        2.12        2.30     20.41 o 
   4  12  11       11.41       10.24     19.81 o 
  -4  13  11        6.16       24.68     21.67 o 
  -3  13  11       11.97       18.66     31.56 o 
  -2  13  11       70.44      124.12     40.00 o 
  -1  13  11      130.38      106.57     17.43 o 
   0  13  11      164.45      168.31     21.75 o 
   1  13  11        7.30       26.98     13.85 o 
   2  13  11        0.19        6.59     15.49 o 
   3  13  11       57.13       14.96     20.91 o 
  -3  14  11       98.06       82.54     49.69 o 
  -2  14  11       79.57      102.74     47.69 o 
  -1  14  11       27.69       23.40     16.76 o 
   0  14  11       16.68       25.29     21.59 o 
   1  14  11        2.14        0.00     13.39 o 
   2  14  11       11.45       33.44     19.28 o 
   3  14  11       38.12       42.08     24.59 o 
  -2  15  11        0.05        6.99     18.44 o 
  -1  15  11        5.18       14.42     17.98 o 
   0  15  11        1.94       17.79     28.14 o 
   1  15  11        8.92       31.62     29.13 o 
   2  15  11       13.12        0.00     21.93 o 
   0  16  11        4.42        0.00     30.26 o 
  -6   0  12      204.38      274.40     82.58 o 
  -5   0  12        2.89        2.20     11.46 o 
  -4   0  12       12.31        0.00     14.07 o 
  -3   0  12      447.62      343.15     80.15 o 
  -2   0  12      320.63      320.18     22.00 o 
  -1   0  12        4.05        0.00     17.15 o 
   0   0  12     1705.41     1666.86     92.93 o 
   1   0  12       77.51       75.52     21.33 o 
   2   0  12        0.02        7.87     28.07 o 
   3   0  12     1673.17     1732.13    105.42 o 
   4   0  12      240.39      208.81     35.51 o 
   5   0  12      107.47      151.60     46.03 o 
   6   0  12        5.09        0.00     26.56 o 
  -6   1  12       15.02       18.82     17.23 o 
  -5   1  12      103.34      127.09     24.20 o 
  -4   1  12      177.34      169.04     19.31 o 
  -3   1  12        0.10       15.92      9.32 o 
  -2   1  12       43.51       42.92     17.28 o 
  -1   1  12       64.26       55.17     20.79 o 
   0   1  12       68.55       78.82     15.09 o 
   1   1  12      536.86      505.07     35.08 o 
   2   1  12      921.24      860.23     44.76 o 
   3   1  12      406.00      340.84     36.65 o 
   4   1  12        2.06        0.00     10.17 o 
   5   1  12        2.48       14.74     18.96 o 
   6   1  12       21.16       28.34     23.05 o 
  -6   2  12        2.33       55.38     22.34 o 
  -5   2  12        9.79       40.97     18.75 o 
  -4   2  12       85.72       42.95     21.93 o 
  -3   2  12      138.01      164.05     16.40 o 
  -2   2  12      413.79      367.99     18.06 o 
  -1   2  12       27.52       14.71      4.38 o 
   0   2  12      163.08      179.34     20.99 o 
   1   2  12       83.16       92.43     16.00 o 
   2   2  12      115.67      170.14     27.91 o 
   3   2  12      115.60      118.78     16.85 o 
   4   2  12       64.22       71.84     13.81 o 
   5   2  12        3.31       26.12     19.98 o 
   6   2  12        4.26      117.19     60.69 o 
  -6   3  12       22.17        4.83     17.00 o 
  -5   3  12      202.26      209.51     23.02 o 
  -4   3  12       42.44       29.20     12.54 o 
  -3   3  12        3.60       11.34      9.36 o 
  -2   3  12      147.04      120.73     12.51 o 
  -1   3  12      280.02      254.02     22.36 o 
   0   3  12      120.77      111.32     17.25 o 
   1   3  12      146.64      180.27     21.00 o 
   2   3  12        8.17       17.89     13.78 o 
   3   3  12      197.04      165.08     13.18 o 
   4   3  12      127.78      110.65     22.29 o 
   5   3  12       77.72       66.00     23.80 o 
   6   3  12      183.75      142.38     37.30 o 
  -6   4  12       82.27       28.80     21.87 o 
  -5   4  12        5.58       22.28     16.47 o 
  -4   4  12       49.91       59.81     14.21 o 
  -3   4  12      889.99     1056.12     42.64 o 
  -2   4  12       28.82       65.63     11.71 o 
  -1   4  12       19.71       24.38     11.40 o 
   0   4  12      610.11      494.67     30.43 o 
   1   4  12       41.34       53.71     14.66 o 
   2   4  12       31.96       31.91     12.75 o 
   3   4  12      713.58      637.65     27.48 o 
   4   4  12      153.87      200.03     21.37 o 
   5   4  12       90.45       75.95     24.32 o 
   6   4  12       14.48        0.00     27.47 o 
  -6   5  12       22.06       32.08     24.73 o 
  -5   5  12       48.87       31.27     15.59 o 
  -4   5  12      186.79      171.95     18.93 o 
  -3   5  12        3.78       19.76     11.46 o 
  -2   5  12       20.58       23.86      9.12 o 
  -1   5  12      338.90      405.80     18.47 o 
   0   5  12       29.15       53.20     10.99 o 
   1   5  12       74.84       48.59      7.21 o 
   2   5  12       52.88       68.59     18.90 o 
   3   5  12        0.59       22.00     16.85 o 
   4   5  12      147.86      170.34     19.84 o 
   5   5  12      118.15      121.43     26.49 o 
  -6   6  12        1.48        8.84     21.79 o 
  -5   6  12        5.83        0.00     16.52 o 
  -4   6  12       14.46        9.10     10.96 o 
  -3   6  12        0.83        4.95      9.00 o 
  -2   6  12       47.66       20.55     16.25 o 
  -1   6  12      177.35      157.70     13.64 o 
   0   6  12      309.79      353.27     21.63 o 
   1   6  12      146.20      113.95     13.80 o 
   2   6  12      130.63      160.00     14.24 o 
   3   6  12      162.71      128.04     15.30 o 
   4   6  12        1.33       14.67     11.70 o 
   5   6  12        1.33        5.50     18.89 o 
  -5   7  12       60.10       61.83     24.36 o 
  -4   7  12       54.86       37.65     14.97 o 
  -3   7  12        0.57       25.76     11.29 o 
  -2   7  12      503.64      557.91     29.19 o 
  -1   7  12       18.69       18.55     15.63 o 
   0   7  12      161.11      161.02     14.66 o 
   1   7  12      324.35      369.34     26.06 o 
   2   7  12       86.13      112.18     14.90 o 
   3   7  12      375.99      391.21     25.66 o 
   4   7  12        0.67        9.80     11.27 o 
   5   7  12        2.27      884.18    617.17 o 
  -5   8  12        0.58        6.10     17.76 o 
  -4   8  12       40.64       41.83     21.64 o 
  -3   8  12      358.35      335.27     24.60 o 
  -2   8  12      179.64      157.00     17.10 o 
  -1   8  12        2.03        0.00      7.42 o 
   0   8  12      420.31      459.21     26.10 o 
   1   8  12       13.58       16.55     13.89 o 
   2   8  12        1.68       30.36     18.82 o 
   3   8  12      333.22      297.37     22.59 o 
   4   8  12      257.50      218.03     25.08 o 
   5   8  12       71.84       61.83     45.07 o 
  -5   9  12       64.75      110.73     32.25 o 
  -4   9  12       64.25       97.36     46.77 o 
  -3   9  12        6.29        6.00     10.04 o 
  -2   9  12        2.33       18.25     11.56 o 
  -1   9  12       13.62        0.00      9.99 o 
   0   9  12       35.05       27.31     17.12 o 
   1   9  12      116.89      103.46     13.41 o 
   2   9  12      193.75      209.35     20.83 o 
   3   9  12      174.99      192.71     22.07 o 
   4   9  12        3.62       21.45     17.19 o 
   5   9  12        0.10        7.41     27.03 o 
  -5  10  12        7.91        0.00     21.73 o 
  -4  10  12       17.43       20.56     19.95 o 
  -3  10  12       70.45       75.29     30.38 o 
  -2  10  12       14.92       15.15     10.79 o 
  -1  10  12        0.21        0.00     10.18 o 
   0  10  12       11.52       26.59     14.76 o 
   1  10  12       32.87       38.89     15.14 o 
   2  10  12       27.71       42.70     14.60 o 
   3  10  12       13.25        9.13     13.36 o 
   4  10  12        5.94        0.00     25.74 o 
  -4  11  12        0.11       27.80     19.65 o 
  -3  11  12        1.72        4.78     15.44 o 
  -2  11  12      203.21      219.21     21.42 o 
  -1  11  12      105.45      120.76     17.55 o 
   0  11  12       21.57       28.73     12.42 o 
   1  11  12       25.93       12.42     14.03 o 
   2  11  12       33.48       28.45     12.89 o 
   3  11  12      112.48       99.88     22.08 o 
   4  11  12        1.47        0.33     26.25 o 
  -4  12  12       28.87       34.51     28.53 o 
  -3  12  12       69.69       81.05     27.25 o 
  -2  12  12        5.35        0.00     13.62 o 
  -1  12  12       13.17        0.00     11.44 o 
   0  12  12      245.27      227.51     27.64 o 
   1  12  12       40.43       68.86     19.49 o 
   2  12  12      123.61      105.59     19.08 o 
   3  12  12        2.58        9.07     16.84 o 
  -3  13  12        0.87       25.70     22.17 o 
  -2  13  12       27.12       26.73     20.74 o 
  -1  13  12       52.25       60.00     18.69 o 
   0  13  12       40.25       43.98     18.36 o 
   1  13  12        5.53        0.00     12.49 o 
   2  13  12        1.91       16.80     17.13 o 
   3  13  12        2.01        1.90     18.61 o 
  -2  14  12        0.32       13.74     24.84 o 
  -1  14  12        4.32        0.00     15.13 o 
   0  14  12       16.90       27.55     13.76 o 
   1  14  12       15.90       16.71     17.20 o 
   2  14  12        0.15       48.37     31.63 o 
  -1  15  12       52.56       74.41     28.73 o 
   0  15  12        2.34       13.31     21.77 o 
   1  15  12       11.14       54.37     20.93 o 
  -6   1  13       43.75       41.75     19.72 o 
  -5   1  13       55.14       67.02     18.83 o 
  -4   1  13       62.37       73.93     16.31 o 
  -3   1  13       75.65       60.35     14.73 o 
  -2   1  13       30.02       12.39      9.30 o 
  -1   1  13      628.35      524.59     33.75 o 
   0   1  13        6.03       40.72     42.10 o 
   1   1  13      141.73      203.88     22.45 o 
   2   1  13       54.17       53.37     20.02 o 
   3   1  13      115.56      149.59     23.15 o 
   4   1  13      329.08      309.28     41.62 o 
   5   1  13       85.28       74.90     27.84 o 
  -6   2  13       12.95       15.06     21.55 o 
  -5   2  13       56.62       61.18     17.27 o 
  -4   2  13      294.28      298.70     23.68 o 
  -3   2  13      769.10      750.91     45.88 o 
  -2   2  13       62.13       59.00      9.65 o 
  -1   2  13       46.36       46.58     15.48 o 
   0   2  13      815.22      797.83     42.55 o 
   1   2  13        3.35       36.61     26.66 o 
   2   2  13        8.62        9.82     13.25 o 
   3   2  13      511.29      499.10     38.75 o 
   4   2  13       59.95       54.90     20.51 o 
   5   2  13        0.21        0.00     18.74 o 
  -6   3  13       63.93       13.24     21.45 o 
  -5   3  13       86.27       98.50     19.10 o 
  -4   3  13       16.14       11.07     11.49 o 
  -3   3  13        0.77        0.00      9.98 o 
  -2   3  13      398.86      429.74     20.80 o 
  -1   3  13       34.82      121.35     18.61 o 
   0   3  13        4.28        1.91     20.38 o 
   1   3  13       61.19       78.45     16.22 o 
   2   3  13       52.84       53.28     16.70 o 
   3   3  13       21.49        0.00     14.47 o 
   4   3  13       82.15      142.24     24.13 o 
   5   3  13       34.81       43.69     29.87 o 
  -6   4  13        0.66        0.00     22.66 o 
  -5   4  13       11.87       10.97     16.71 o 
  -4   4  13        2.62       17.76     12.76 o 
  -3   4  13        0.45        3.78      9.28 o 
  -2   4  13       20.26       29.43      9.39 o 
  -1   4  13        2.96        0.00      5.63 o 
   0   4  13      276.40      302.65     27.45 o 
   1   4  13      308.20      314.26     27.69 o 
   2   4  13       36.71       86.52     27.07 o 
   3   4  13       64.70       99.26     29.34 o 
   4   4  13        0.02       10.53     16.32 o 
   5   4  13       21.61       88.95     72.48 o 
  -6   5  13       51.75       14.81     23.11 o 
  -5   5  13       17.01       30.91     18.04 o 
  -4   5  13       19.27        9.03     10.80 o 
  -3   5  13      170.79      203.67     20.17 o 
  -2   5  13      449.78      488.85     25.20 o 
  -1   5  13      163.75      197.79     14.23 o 
   0   5  13        3.19       10.01     14.06 o 
   1   5  13      356.24      291.69     29.17 o 
   2   5  13       68.45       86.19     18.36 o 
   3   5  13        1.84       28.10     17.37 o 
   4   5  13       33.09       50.45     22.44 o 
   5   5  13       71.52       64.98     24.47 o 
  -5   6  13      143.37      140.94     32.58 o 
  -4   6  13      101.98       93.62     19.53 o 
  -3   6  13      772.72      725.05     37.07 o 
  -2   6  13        0.14        4.65     10.11 o 
  -1   6  13        9.18       27.16     14.33 o 
   0   6  13      371.56      351.09     25.82 o 
   1   6  13       19.80       37.99     15.07 o 
   2   6  13       55.11       29.16     16.39 o 
   3   6  13      562.21      538.82     41.14 o 
   4   6  13       72.83       58.27     25.48 o 
   5   6  13       29.74        0.00     23.33 o 
  -5   7  13       34.29       28.61     21.31 o 
  -4   7  13       39.81       18.38     14.54 o 
  -3   7  13        5.87       12.55     11.83 o 
  -2   7  13       10.29        0.00     10.98 o 
  -1   7  13      142.61       89.64     12.86 o 
   0   7  13        9.85        7.04      9.73 o 
   1   7  13       17.45       44.98     10.09 o 
   2   7  13        0.97       17.73     17.91 o 
   3   7  13        0.19       23.59     24.31 o 
   4   7  13      129.43      116.39     25.01 o 
   5   7  13       86.20       62.35     36.85 o 
  -5   8  13       25.43       25.14     25.37 o 
  -4   8  13       18.94       10.88     17.61 o 
  -3   8  13        0.05       16.01     11.54 o 
  -2   8  13       91.19      111.29     23.76 o 
  -1   8  13      104.52       95.39     24.53 o 
   0   8  13      178.15      157.57     16.07 o 
   1   8  13        7.86       57.58     25.03 o 
   2   8  13       29.66       13.00     11.51 o 
   3   8  13        0.64        5.40     14.83 o 
   4   8  13       16.12       15.16     16.40 o 
  -5   9  13        0.22       11.60     18.39 o 
  -4   9  13        5.32       31.88     26.06 o 
  -3   9  13       96.11       74.94     26.35 o 
  -2   9  13       93.54       82.46     16.64 o 
  -1   9  13      132.80       89.52     26.76 o 
   0   9  13        4.49        7.35     10.26 o 
   1   9  13      274.75      286.50     23.03 o 
   2   9  13      157.87      212.22     20.93 o 
   3   9  13       58.63       64.09     21.38 o 
   4   9  13        9.34        0.00     24.61 o 
  -4  10  13       49.25       34.29     27.76 o 
  -3  10  13       97.53       92.82     30.92 o 
  -2  10  13       54.28       63.49     21.05 o 
  -1  10  13       30.12       21.57     12.41 o 
   0  10  13      866.34      881.15     47.49 o 
   1  10  13        3.92        0.00     13.14 o 
   2  10  13       49.22       49.96     23.96 o 
   3  10  13      109.92      137.03     28.40 o 
   4  10  13        3.28        0.00     27.48 o 
  -4  11  13        7.80        7.25     18.00 o 
  -3  11  13       32.84      113.44     52.40 o 
  -2  11  13       17.29       16.36     12.57 o 
  -1  11  13       56.41       60.39     17.21 o 
   0  11  13       17.59       17.70     13.15 o 
   1  11  13       49.57       33.87     14.99 o 
   2  11  13        3.48        8.68     11.39 o 
   3  11  13       14.00       15.49     21.08 o 
  -3  12  13        0.01       16.16     19.11 o 
  -2  12  13        3.99        8.79     17.12 o 
  -1  12  13        4.09        6.25     11.83 o 
   0  12  13       24.29        9.80     13.18 o 
   1  12  13       44.15       25.75     14.72 o 
   2  12  13        0.86       17.67     14.96 o 
   3  12  13       22.15       23.99     29.39 o 
  -3  13  13       78.90      121.90     31.88 o 
  -2  13  13       37.82       19.25     21.69 o 
  -1  13  13       42.17       47.12     22.47 o 
   0  13  13        0.02       14.01     12.92 o 
   1  13  13       44.11       41.08     16.63 o 
   2  13  13        6.87        0.00     21.20 o 
  -2  14  13        2.75       16.17     20.51 o 
  -1  14  13        1.18        3.68     15.81 o 
   0  14  13       65.98       26.61     17.09 o 
   1  14  13        0.05        4.06     22.20 o 
  -6   0  14        3.27        0.00     56.85 o 
  -5   0  14      228.49      225.12     36.73 o 
  -4   0  14       77.41       42.45     20.86 o 
  -3   0  14      434.21      433.44     35.65 o 
  -2   0  14      544.07      503.77     80.03 o 
  -1   0  14        1.69        0.00     18.11 o 
   0   0  14     1102.48     1013.66     72.31 o 
   1   0  14        1.59        0.00     31.02 o 
   2   0  14        0.93        0.00     19.51 o 
   3   0  14       43.01       53.44     29.90 o 
   4   0  14      105.83      127.73     37.38 o 
   5   0  14       28.64       25.47     29.82 o 
  -6   1  14       50.80       79.89     33.27 o 
  -5   1  14        1.50        8.67     13.94 o 
  -4   1  14        0.09        0.00     10.96 o 
  -3   1  14      314.86      340.98     25.71 o 
  -2   1  14      389.11      383.00     32.42 o 
  -1   1  14       17.53        0.00     12.20 o 
   0   1  14        8.27       17.35     13.43 o 
   1   1  14      194.44      192.16     23.48 o 
   2   1  14       90.84       94.64     20.61 o 
   3   1  14       14.30       43.98     18.67 o 
   4   1  14       16.40       18.33     16.07 o 
   5   1  14        7.52       34.05     24.58 o 
  -6   2  14        5.32       36.83     29.71 o 
  -5   2  14        1.90        0.00     11.58 o 
  -4   2  14        1.38        0.00     11.21 o 
  -3   2  14        1.99        1.33     15.19 o 
  -2   2  14        1.11        7.97     12.19 o 
  -1   2  14      152.99      175.04     24.11 o 
   0   2  14       59.57      120.71     19.70 o 
   1   2  14       17.56       18.35     17.91 o 
   2   2  14      164.70      235.63     33.41 o 
   3   2  14        6.13        2.42     13.66 o 
   4   2  14       59.84       57.92     23.71 o 
   5   2  14        1.04       19.62     28.69 o 
  -5   3  14        0.89        7.47     13.56 o 
  -4   3  14        0.52       35.61     31.34 o 
  -3   3  14      363.82      344.92     31.34 o 
  -2   3  14      360.96      399.04     21.06 o 
  -1   3  14       55.66       92.37     22.41 o 
   0   3  14       18.03       33.84     15.43 o 
   1   3  14      191.63      186.11     23.66 o 
   2   3  14        1.37       20.27     17.36 o 
   3   3  14       63.73      110.74     34.60 o 
   4   3  14      171.18      171.80     28.26 o 
   5   3  14      113.60       80.96     27.88 o 
  -5   4  14      172.55      229.95     30.41 o 
  -4   4  14      142.84      174.82     22.20 o 
  -3   4  14      207.32      195.54     27.58 o 
  -2   4  14       75.27      113.77     15.68 o 
  -1   4  14      153.42      156.55     23.40 o 
   0   4  14      721.10      745.85     45.47 o 
   1   4  14        6.26        0.00     14.01 o 
   2   4  14       44.32       62.32     17.53 o 
   3   4  14      172.28      241.04     30.43 o 
   4   4  14        0.10        0.00     17.43 o 
   5   4  14        7.99       16.78     19.09 o 
  -5   5  14        1.18        9.36     16.71 o 
  -4   5  14        4.93        0.00     11.25 o 
  -3   5  14      140.31       74.22     23.08 o 
  -2   5  14      473.29      441.32     24.81 o 
  -1   5  14      131.13      185.12     24.12 o 
   0   5  14        5.82       26.04     16.30 o 
   1   5  14       73.85      109.59     20.97 o 
   2   5  14        4.20       24.59     15.32 o 
   3   5  14       45.58       42.86     27.37 o 
   4   5  14      151.21      181.61     31.01 o 
   5   5  14       60.99       60.32     26.24 o 
  -5   6  14        4.91        9.67     20.18 o 
  -4   6  14       27.52       15.83     16.24 o 
  -3   6  14       54.49       58.93     14.12 o 
  -2   6  14       20.09       21.34     11.23 o 
  -1   6  14      292.45      333.66     33.44 o 
   0   6  14        8.20       41.89     43.21 o 
   1   6  14       46.75       20.26     18.60 o 
   2   6  14        4.02       12.79     20.62 o 
   3   6  14       17.20       27.57     21.53 o 
   4   6  14       13.71        0.00     16.68 o 
   5   6  14        0.01       16.91     30.74 o 
  -5   7  14        2.14       15.94     20.90 o 
  -4   7  14       29.39       59.42     24.25 o 
  -3   7  14      140.06      136.01     20.98 o 
  -2   7  14       53.49       84.49     14.60 o 
  -1   7  14       23.19       47.07     16.61 o 
   0   7  14      199.81      141.22     23.08 o 
   1   7  14      267.74      295.49     30.76 o 
   2   7  14      161.16      191.42     28.01 o 
   3   7  14       18.14       24.88     18.59 o 
   4   7  14       16.39        8.60     17.47 o 
  -5   8  14       75.79       45.97     24.73 o 
  -4   8  14       28.20       21.33     25.35 o 
  -3   8  14       44.25       18.89     15.00 o 
  -2   8  14       94.09      103.61     27.48 o 
  -1   8  14       86.91      133.11     20.37 o 
   0   8  14      178.67      232.90     29.60 o 
   1   8  14        0.79       10.40     15.68 o 
   2   8  14      102.85      113.57     22.43 o 
   3   8  14      161.78      176.22     28.42 o 
   4   8  14       36.86       45.10     29.78 o 
  -4   9  14       11.13       42.13     24.89 o 
  -3   9  14       70.54       71.71     25.28 o 
  -2   9  14       25.06       31.38     13.67 o 
  -1   9  14        0.45       27.78     16.01 o 
   0   9  14        0.41       11.43     25.16 o 
   1   9  14      208.50      265.99     29.39 o 
   2   9  14       25.87       22.42     19.70 o 
   3   9  14        6.97        1.26     13.49 o 
   4   9  14        0.45        0.00     27.32 o 
  -4  10  14        1.55       40.00     23.28 o 
  -3  10  14        0.69        9.09     16.71 o 
  -2  10  14        7.87       17.18     12.99 o 
  -1  10  14        0.03        0.00     12.05 o 
   0  10  14        9.02       34.16     13.44 o 
   1  10  14        1.81        1.66     13.10 o 
   2  10  14        4.29       23.98     19.28 o 
   3  10  14       21.11       36.15     22.26 o 
  -3  11  14       74.00       86.53     48.57 o 
  -2  11  14       36.23       29.54     15.55 o 
  -1  11  14        0.38        0.00     11.65 o 
   0  11  14       16.12       17.48     14.74 o 
   1  11  14      235.65      214.69     30.52 o 
   2  11  14        1.23        0.00     13.42 o 
   3  11  14        1.20        4.59     27.24 o 
  -3  12  14       13.70        7.34     19.88 o 
  -2  12  14       59.07       35.30     21.91 o 
  -1  12  14       79.25       67.92     28.55 o 
   0  12  14      162.51      175.31     27.42 o 
   1  12  14        9.13        7.37     17.22 o 
   2  12  14       25.21       44.81     26.30 o 
  -2  13  14       12.63       24.66     26.29 o 
  -1  13  14       25.10       17.89     22.42 o 
   0  13  14        1.95       38.25     26.09 o 
   1  13  14        0.70        0.00     21.53 o 
   2  13  14        3.54       27.94     24.94 o 
   0  14  14       11.50       82.69     34.25 o 
  -5   1  15       19.99       12.18     15.68 o 
  -4   1  15       54.59       74.78     18.00 o 
  -3   1  15      325.20      293.36     22.17 o 
  -2   1  15       79.22       57.65     21.76 o 
  -1   1  15       22.48       54.07     19.69 o 
   0   1  15      177.16      150.80     23.10 o 
   1   1  15       44.70       64.63     21.32 o 
   2   1  15       39.18       56.55     18.99 o 
   3   1  15      144.92      170.49     30.53 o 
   4   1  15        2.26       16.73     19.63 o 
   5   1  15       53.90       32.77     21.41 o 
  -5   2  15       70.04       97.69     24.84 o 
  -4   2  15       28.71        8.08     12.10 o 
  -3   2  15        7.83       30.20     11.97 o 
  -2   2  15      334.80      376.52     33.06 o 
  -1   2  15     1054.43      932.45     51.99 o 
   0   2  15      278.18      254.87     27.29 o 
   1   2  15        0.44        9.55     16.82 o 
   2   2  15      104.27      108.06     22.73 o 
   3   2  15       54.03       66.61     21.06 o 
   4   2  15        6.74        0.00     18.41 o 
   5   2  15       15.76        0.00     20.79 o 
  -5   3  15       14.39        0.00     15.81 o 
  -4   3  15       38.84       48.26     18.41 o 
  -3   3  15      291.60      330.23     23.98 o 
  -2   3  15       52.03      122.18     51.31 o 
  -1   3  15       61.44       89.27     19.61 o 
   0   3  15      254.57      203.83     26.55 o 
   1   3  15      106.21      119.17     23.35 o 
   2   3  15      136.77      139.20     24.68 o 
   3   3  15       19.57       47.94     20.29 o 
   4   3  15        0.87       36.43     20.67 o 
   5   3  15        5.22       31.56     24.39 o 
  -5   4  15        0.00       16.68     15.41 o 
  -4   4  15        5.00       20.93     15.70 o 
  -3   4  15        7.05       28.46     21.32 o 
  -2   4  15        5.49       36.94     33.11 o 
  -1   4  15       35.87        0.00     25.69 o 
   0   4  15       34.52       28.57     21.32 o 
   1   4  15        4.33        3.75     13.53 o 
   2   4  15      116.18      129.82     25.50 o 
   3   4  15       44.64       37.80     19.55 o 
   4   4  15        0.03       37.77     20.86 o 
   5   4  15        0.66        0.00     19.29 o 
  -5   5  15        3.40       11.51     19.93 o 
  -4   5  15       25.76       52.96     31.82 o 
  -3   5  15       84.98      139.39     18.15 o 
  -2   5  15        0.12        0.00     20.50 o 
  -1   5  15        7.04        0.00     17.42 o 
   0   5  15      219.71      215.77     28.26 o 
   1   5  15      150.83      209.53     26.76 o 
   2   5  15       14.64       11.69     20.09 o 
   3   5  15       32.16       54.34     26.91 o 
   4   5  15      104.24      102.08     26.45 o 
  -5   6  15       46.75       33.78     31.35 o 
  -4   6  15       26.88       23.81     16.50 o 
  -3   6  15        4.29       17.88     20.16 o 
  -2   6  15      152.82      144.51     23.49 o 
  -1   6  15      305.94      313.66     37.60 o 
   0   6  15       41.58       54.11     21.60 o 
   1   6  15       48.56       75.96     21.80 o 
   2   6  15      125.37      148.34     25.83 o 
   3   6  15      159.00      162.45     30.01 o 
   4   6  15        1.48        0.02     15.98 o 
  -4   7  15       29.24       38.45     21.53 o 
  -3   7  15      126.87      136.84     34.84 o 
  -2   7  15       43.22       53.58     37.11 o 
  -1   7  15        2.51       10.26     16.79 o 
   0   7  15       54.72       79.49     21.20 o 
   1   7  15       10.50       17.36     16.32 o 
   2   7  15        9.32        0.00     16.14 o 
   3   7  15       82.80      113.33     26.72 o 
   4   7  15        3.25       10.50     20.29 o 
  -4   8  15        0.04       43.10     24.32 o 
  -3   8  15        9.05        1.56     13.88 o 
  -2   8  15       13.94       22.21     16.51 o 
  -1   8  15        1.11        7.51     15.80 o 
   0   8  15       21.52       62.70     25.33 o 
   1   8  15       17.29       36.67     20.38 o 
   2   8  15        4.13        3.43     17.36 o 
   3   8  15        6.87        1.30     17.30 o 
   4   8  15       10.96        0.00     42.88 o 
  -4   9  15       15.27       28.87     33.93 o 
  -3   9  15       52.00       88.41     29.11 o 
  -2   9  15        0.12        0.00     15.90 o 
  -1   9  15       34.20       51.37     21.49 o 
   0   9  15      149.04      192.63     29.47 o 
   1   9  15       36.99       40.31     25.17 o 
   2   9  15       10.78        0.00     23.30 o 
   3   9  15       18.45        4.45     17.74 o 
  -3  10  15        1.99       35.28     37.98 o 
  -2  10  15      127.71      111.32     32.71 o 
  -1  10  15      139.02       92.89     23.31 o 
   0  10  15       21.91        8.31     16.73 o 
   1  10  15        7.54       13.81     17.98 o 
   2  10  15      101.86      114.51     56.62 o 
   3  10  15       24.48       37.61     26.28 o 
  -3  11  15       11.99       24.62     24.72 o 
  -2  11  15       15.27       50.04     49.38 o 
  -1  11  15        2.89        0.00     16.40 o 
   0  11  15        6.48       22.59     19.35 o 
   1  11  15       79.97       74.82     26.44 o 
   2  11  15       43.98       34.05     20.59 o 
  -2  12  15        0.44       29.98     49.55 o 
  -1  12  15        2.79        6.73     17.17 o 
   0  12  15        0.51       13.57     18.97 o 
   1  12  15       15.63       21.15     19.27 o 
   2  12  15       24.26        0.00     25.41 o 
  -1  13  15        1.71        0.00     22.55 o 
   0  13  15       31.15       18.75     26.62 o 
  -5   0  16       19.54       62.78     39.48 o 
  -4   0  16        4.36        0.00     29.07 o 
  -3   0  16      143.37      144.55     35.07 o 
  -2   0  16      693.07      731.01     75.19 o 
  -1   0  16      415.84      392.97     52.63 o 
   0   0  16       10.15        0.36     26.11 o 
   1   0  16      165.94      213.24     41.17 o 
   2   0  16      246.42      268.59     48.18 o 
   3   0  16       41.75       84.44     34.54 o 
   4   0  16       85.52      136.71     39.73 o 
  -5   1  16       23.95        9.64     19.67 o 
  -4   1  16       46.95       35.44     21.76 o 
  -3   1  16       17.26       26.52     18.42 o 
  -2   1  16        1.53       11.35     17.45 o 
  -1   1  16      117.30      132.28     34.86 o 
   0   1  16      509.25      571.67     55.86 o 
   1   1  16      181.41      227.57     29.36 o 
   2   1  16       59.17       45.47     19.24 o 
   3   1  16       20.34        9.88     21.03 o 
   4   1  16        1.79        6.41     16.89 o 
  -5   2  16        6.83       26.04     35.58 o 
  -4   2  16        1.09       28.40     21.84 o 
  -3   2  16       36.45       53.07     23.00 o 
  -2   2  16        3.48       22.49     16.89 o 
  -1   2  16       19.40       32.48     18.00 o 
   0   2  16       41.04      158.90     48.91 o 
   1   2  16       69.63      150.50     27.42 o 
   2   2  16        3.03       27.83     17.55 o 
   3   2  16        8.32       13.11     17.67 o 
   4   2  16        3.37       12.53     18.62 o 
  -5   3  16       16.87       14.31     27.23 o 
  -4   3  16       12.12        0.21     34.52 o 
  -3   3  16       38.55       75.57     22.63 o 
  -2   3  16        7.84       23.64     17.25 o 
  -1   3  16       61.55       86.13     23.22 o 
   0   3  16      179.48      212.92     36.77 o 
   1   3  16        6.90       22.68     18.88 o 
   2   3  16        1.35       57.73     20.90 o 
   3   3  16      169.39      165.14     30.02 o 
   4   3  16       43.52       33.77     22.63 o 
  -5   4  16       15.30       91.91     56.47 o 
  -4   4  16        0.22       41.32     19.85 o 
  -3   4  16      137.29      150.60     30.67 o 
  -2   4  16      231.16      322.11     35.78 o 
  -1   4  16      139.23      206.69     29.19 o 
   0   4  16        0.12       38.04     28.49 o 
   1   4  16      176.60      227.41     30.57 o 
   2   4  16      143.26      145.82     24.28 o 
   3   4  16       61.29       72.15     24.54 o 
   4   4  16       20.97       22.29     24.10 o 
  -4   5  16       40.06       65.12     37.52 o 
  -3   5  16       44.98       67.91     38.74 o 
  -2   5  16        0.00        9.48     14.63 o 
  -1   5  16       23.77       44.70     18.64 o 
   0   5  16      174.65      151.97     25.47 o 
   1   5  16       28.80        8.70     14.75 o 
   2   5  16        0.93       17.82     17.30 o 
   3   5  16       98.95      125.06     28.45 o 
   4   5  16       16.00        4.16     23.38 o 
  -4   6  16        0.12       19.44     24.38 o 
  -3   6  16        0.16        0.00     16.56 o 
  -2   6  16        3.58       22.68     17.42 o 
  -1   6  16       14.32        0.00     14.07 o 
   0   6  16        0.20        0.00     16.11 o 
   1   6  16        3.72        0.00     20.42 o 
   2   6  16       10.61       50.54     21.42 o 
   3   6  16        2.18        1.98     19.25 o 
   4   6  16        3.97        7.00     22.37 o 
  -4   7  16        3.25        4.70     27.81 o 
  -3   7  16       28.83       30.11     19.51 o 
  -2   7  16       34.70       33.77     19.48 o 
  -1   7  16       23.25       28.43     17.69 o 
   0   7  16      221.22      213.80     35.86 o 
   1   7  16        5.07        4.25     15.45 o 
   2   7  16        0.39        6.59     15.90 o 
   3   7  16       24.27        0.00     21.50 o 
  -4   8  16        1.47       20.28     34.53 o 
  -3   8  16       21.84        0.00     21.76 o 
  -2   8  16      142.51      138.96     31.25 o 
  -1   8  16       43.86       11.69     16.32 o 
   0   8  16        6.03        0.00     17.96 o 
   1   8  16      118.80      130.16     43.66 o 
   2   8  16       95.32       83.03     26.38 o 
   3   8  16       47.29       60.59     26.46 o 
  -3   9  16        0.94        0.00     50.53 o 
  -2   9  16        2.78       36.79     36.39 o 
  -1   9  16       38.12       96.01     32.46 o 
   0   9  16      161.44      244.41     35.59 o 
   1   9  16       14.16       12.38     24.68 o 
   2   9  16       40.61       27.27     20.85 o 
   3   9  16        7.23       12.29     22.46 o 
  -3  10  16        1.20       62.18     42.92 o 
  -2  10  16        0.12        3.50     15.97 o 
  -1  10  16        1.89        6.39     17.35 o 
   0  10  16        0.84       31.90     22.16 o 
   1  10  16       48.51        5.16     19.06 o 
   2  10  16        0.06       24.44     29.22 o 
  -2  11  16        2.52        0.00     26.80 o 
  -1  11  16       14.07       47.18     31.28 o 
   0  11  16       29.64       21.74     19.42 o 
   1  11  16        0.12        0.00     17.64 o 
   2  11  16        0.08       49.06     22.71 o 
  -1  12  16       30.62       63.13     45.93 o 
   0  12  16        1.28       24.11     24.63 o 
  -4   1  17       11.82        7.58     34.34 o 
  -3   1  17        0.24        3.00     15.55 o 
  -2   1  17       16.82       60.63     20.67 o 
  -1   1  17      108.88      114.54     24.61 o 
   0   1  17      195.49      266.11     32.55 o 
   1   1  17        2.39       43.09     29.38 o 
   2   1  17        1.58        6.12     15.90 o 
   3   1  17      221.30      260.46     38.32 o 
   4   1  17        9.36       16.10     20.93 o 
  -4   2  17        9.27       84.00     31.88 o 
  -3   2  17      192.90      209.66     32.94 o 
  -2   2  17       21.14       47.95     19.48 o 
  -1   2  17       16.73       54.14     18.79 o 
   0   2  17      183.36      210.80     32.68 o 
   1   2  17      270.64      279.02     34.54 o 
   2   2  17      101.85      225.43     33.55 o 
   3   2  17       16.52       44.41     23.63 o 
   4   2  17       60.79       55.06     28.58 o 
  -4   3  17        0.41       45.58     21.86 o 
  -3   3  17        9.78       43.16     24.54 o 
  -2   3  17      188.47      159.96     28.40 o 
  -1   3  17      136.93      170.49     32.67 o 
   0   3  17      157.90      149.17     29.04 o 
   1   3  17       13.69       52.54     26.32 o 
   2   3  17        1.80       25.09     20.94 o 
   3   3  17       40.63       42.98     24.19 o 
   4   3  17        3.91        0.00     21.70 o 
  -4   4  17        1.22       51.96     24.84 o 
  -3   4  17        3.37       29.40     18.98 o 
  -2   4  17        5.15        0.00     16.80 o 
  -1   4  17        0.28        0.00     13.30 o 
   0   4  17       34.21       26.71     18.04 o 
   1   4  17        3.16       48.72     25.98 o 
   2   4  17        1.38       55.64     36.12 o 
   3   4  17        2.99       32.09     20.81 o 
   4   4  17        2.11       44.88     36.41 o 
  -4   5  17        7.24        0.00     20.60 o 
  -3   5  17       13.75       10.30     17.31 o 
  -2   5  17       61.25       29.06     20.59 o 
  -1   5  17       36.29       34.46     20.97 o 
   0   5  17      150.34      224.21     32.63 o 
   1   5  17       29.14       23.90     19.37 o 
   2   5  17       11.31       15.13     20.74 o 
   3   5  17       69.49       77.99     27.15 o 
  -4   6  17        2.95        6.86     25.31 o 
  -3   6  17       75.88      175.97     49.08 o 
  -2   6  17       10.77       22.63     18.69 o 
  -1   6  17        0.06        0.00     18.44 o 
   0   6  17       85.94       89.32     27.35 o 
   1   6  17      235.77      257.36     34.35 o 
   2   6  17       86.25       76.48     27.45 o 
   3   6  17        1.06        6.79     17.45 o 
  -3   7  17        0.36       69.32     64.71 o 
  -2   7  17        9.52       12.06     18.60 o 
  -1   7  17       47.87       52.18     21.37 o 
   0   7  17       47.23      104.03     32.14 o 
   1   7  17        0.76        0.20     16.45 o 
   2   7  17        7.13       22.39     19.32 o 
   3   7  17       82.28       71.67     26.07 o 
  -3   8  17        0.01        0.00     21.67 o 
  -2   8  17       10.34       26.77     20.24 o 
  -1   8  17        0.04        0.00     14.96 o 
   0   8  17        3.85       20.37     19.15 o 
   1   8  17        4.07        4.35     17.58 o 
   2   8  17        7.35        4.21     17.61 o 
   3   8  17       18.70        0.00     23.83 o 
  -3   9  17        6.85       38.03     45.48 o 
  -2   9  17        2.82       24.55     19.86 o 
  -1   9  17        7.70       57.74     49.33 o 
   0   9  17       60.96       52.41     23.50 o 
   1   9  17        4.43        0.92     16.54 o 
   2   9  17        8.06       11.44     19.97 o 
  -2  10  17        7.50       57.84     30.32 o 
  -1  10  17       29.74       64.95     45.17 o 
   0  10  17       62.35       21.88     21.18 o 
   1  10  17       16.39       17.55     20.50 o 
  -1  11  17       17.75        8.03     19.44 o 
   0  11  17       29.46       43.99     24.75 o 
  -4   0  18        0.14        1.30     23.81 o 
  -3   0  18       89.53       64.05     34.45 o 
  -2   0  18       33.85       29.85     61.91 o 
  -1   0  18        3.83        4.25     21.02 o 
   0   0  18      220.12      234.01    162.94 o 
   1   0  18      137.17      160.01     69.09 o 
   2   0  18        0.20        0.00     23.33 o 
   3   0  18        0.95        0.00     25.99 o 
  -4   1  18        0.54       21.01     21.43 o 
  -3   1  18        0.02        0.00     15.80 o 
  -2   1  18      134.17      148.32     57.16 o 
  -1   1  18       21.68       17.86     18.37 o 
   0   1  18       36.53       24.83     18.44 o 
   1   1  18       41.99       74.22     25.45 o 
   2   1  18       26.48       10.76     19.52 o 
   3   1  18       32.17       11.97     19.90 o 
  -4   2  18        1.94        0.00     30.25 o 
  -3   2  18        1.72        0.00     21.19 o 
  -2   2  18       16.58       10.65     23.02 o 
  -1   2  18        2.25       17.70     18.97 o 
   0   2  18        0.21       13.48     18.57 o 
   1   2  18        1.68       32.71     23.33 o 
   2   2  18        0.74       14.69     19.86 o 
   3   2  18        6.59       21.37     21.59 o 
  -4   3  18       13.92       19.88     32.70 o 
  -3   3  18        0.93       59.12     38.95 o 
  -2   3  18       64.08       45.66     20.31 o 
  -1   3  18        1.26        0.00     17.76 o 
   0   3  18       25.07       16.64     17.96 o 
   1   3  18      109.16       69.97     24.59 o 
   2   3  18       89.11       68.66     23.95 o 
   3   3  18       59.21       64.81     25.35 o 
  -4   4  18        0.22       85.57     38.96 o 
  -3   4  18       12.02        3.12     17.10 o 
  -2   4  18        5.28       13.17     16.54 o 
  -1   4  18       36.82       92.36     24.87 o 
   0   4  18      221.66      240.25     37.49 o 
   1   4  18      113.65      114.00     28.46 o 
   2   4  18       16.58        0.00     18.40 o 
   3   4  18       19.58       23.82     21.01 o 
  -3   5  18        0.62        0.00     24.29 o 
  -2   5  18       47.19       44.91     27.19 o 
  -1   5  18        4.85        9.50     16.92 o 
   0   5  18        0.60        0.00     20.92 o 
   1   5  18       17.30        0.00     20.02 o 
   2   5  18       90.44       97.13     27.35 o 
   3   5  18       59.04       81.91     28.40 o 
  -3   6  18        4.37       79.44     30.02 o 
  -2   6  18       17.44        0.00     33.43 o 
  -1   6  18        1.83        4.82     16.66 o 
   0   6  18       12.41       29.91     22.21 o 
   1   6  18        0.01        0.00     17.45 o 
   2   6  18        0.01        1.57     20.13 o 
   3   6  18       15.58       92.88     52.84 o 
  -3   7  18        3.30       30.14     22.51 o 
  -2   7  18       16.35       22.61     20.56 o 
  -1   7  18       35.03       33.24     22.00 o 
   0   7  18        5.76        0.00     17.55 o 
   1   7  18        3.68        8.82     18.74 o 
   2   7  18       25.32       24.78     20.91 o 
  -2   8  18        0.07        0.00     24.74 o 
  -1   8  18        3.37        0.00     20.10 o 
   0   8  18       37.35       10.23     20.17 o 
   1   8  18       64.19       95.60     27.60 o 
   2   8  18        3.77       32.57     22.51 o 
  -2   9  18       15.94        0.00     22.03 o 
  -1   9  18        2.69        0.00     19.40 o 
   0   9  18       30.59       30.72     26.50 o 
   1   9  18        7.71       28.94     21.96 o 
   0  10  18        0.88        0.00     19.12 o 
  -3   1  19        0.05       35.27     23.35 o 
  -2   1  19       34.39       60.51     25.40 o 
  -1   1  19        2.06       24.73     19.93 o 
   0   1  19       15.97       11.26     17.48 o 
   1   1  19       44.55       48.97     23.42 o 
   2   1  19       90.20      123.24     29.18 o 
   3   1  19        3.00       19.61     22.09 o 
  -3   2  19       20.83        4.94     17.21 o 
  -2   2  19        0.08       29.72     22.82 o 
  -1   2  19       49.40       47.78     35.51 o 
   0   2  19       59.46       59.73     27.56 o 
   1   2  19       11.48        6.14     16.57 o 
   2   2  19       11.58       67.85     30.04 o 
   3   2  19       98.64      146.58     41.54 o 
  -3   3  19        2.42        6.68     20.06 o 
  -2   3  19        0.22        0.00     23.30 o 
  -1   3  19        8.08       66.32     42.24 o 
   0   3  19        7.07        0.00     19.05 o 
   1   3  19       44.93      103.80     34.28 o 
   2   3  19       45.63       47.43     24.54 o 
   3   3  19        1.92        0.00     20.61 o 
  -3   4  19        6.71       22.70     21.61 o 
  -2   4  19        0.38        8.96     19.99 o 
  -1   4  19        0.23        0.00     18.51 o 
   0   4  19        1.98        0.00     21.43 o 
   1   4  19       27.09       21.44     20.68 o 
   2   4  19        0.38       30.20     20.94 o 
  -3   5  19        1.85        0.00     22.85 o 
  -2   5  19       10.12       25.37     22.72 o 
  -1   5  19       17.56        7.91     16.90 o 
   0   5  19        0.87        0.00     22.12 o 
   1   5  19       16.68       37.95     24.88 o 
   2   5  19       24.46        0.00     23.34 o 
  -2   6  19        0.12        4.89     19.77 o 
  -1   6  19       18.96       72.25     43.18 o 
   0   6  19       63.38       26.94     23.85 o 
   1   6  19        4.26       32.53     21.82 o 
   2   6  19        0.01        3.49     20.02 o 
  -2   7  19        4.31       16.11     21.83 o 
  -1   7  19        0.09        1.97     16.52 o 
   0   7  19        9.24        0.00     18.15 o 
   1   7  19       23.89       35.52     23.40 o 
  -1   8  19        4.72        0.00     19.57 o 
   0   8  19        1.69       38.53     24.96 o 
  -3   0  20       21.01        0.00     25.66 o 
  -2   0  20        1.11        0.00     31.83 o 
  -1   0  20       17.32        0.00     26.39 o 
   0   0  20        6.27        0.00     31.24 o 
   1   0  20       11.29       70.61     70.74 o 
   2   0  20       42.35       53.28     35.94 o 
  -3   1  20        0.76        7.51     21.01 o 
  -2   1  20        2.78       15.51     20.89 o 
  -1   1  20        2.86        0.00     21.22 o 
   0   1  20       13.00       24.18     30.19 o 
   1   1  20        4.31        8.09     17.49 o 
   2   1  20        8.02       33.28     25.46 o 
  -2   2  20        0.14       33.80     40.84 o 
  -1   2  20        8.75        4.47     17.43 o 
   0   2  20        2.63       13.94     21.49 o 
   1   2  20        0.12        0.00     17.10 o 
   2   2  20        1.24       29.84     48.44 o 
  -2   3  20        8.65        0.00     18.06 o 
  -1   3  20        2.54       12.94     21.21 o 
   0   3  20       15.21       32.32     20.79 o 
   1   3  20       16.64        2.43     18.31 o 
   2   3  20       20.98       78.44     56.56 o 
  -2   4  20        3.01        0.00     22.15 o 
  -1   4  20        6.93       36.58     24.14 o 
   0   4  20       15.56       68.71     25.59 o 
   1   4  20        2.38       54.83     26.50 o 
  -2   5  20        0.84        5.38     19.01 o 
  -1   5  20        1.77        6.09     20.71 o 
   0   5  20       17.68       19.23     22.93 o 
   1   5  20       21.83       27.42     26.39 o 
  -1   6  20        0.15        6.49     20.23 o 
   0   6  20        5.74        0.00     19.84 o 
  -1   1  21        2.94        3.09     18.16 o 
   0   1  21        8.83       15.11     20.83 o 
  -1   2  21        7.72       46.27     25.62 o 
   0   2  21        5.30       14.37     20.54 o 
   0   3  21        0.13        3.15     17.54 o 
                                                 
